# Supplementary material for: The Jasmine (Jasminum sambac) Genome Provides Insight into the Biosynthesis of Flower Fragrances and Jasmonates
Source: Genomics Proteomics Bioinformatics. 2022 Dec 29;21(1):127–49. doi: 10.1016/j.gpb.2022.12.005 (PMC10372924; doi:10.1016/j.gpb.2022.12.005)
Supplement: Supplementary Table S1 — Statistics of the J. sambac genome and gene annotation [file mmc1.xlsx]

## Sheet: Tab S1
Table S1 Statistics of the J. sambac genome and gene annotation
Genome assembly
Estimated genome size	573.02 Mb
GC content	0.3462
Contig N50 length	2.50 Mb
Longest contig	7.64 Mb
Assembled genome size	550.12 Mb
Scaffold N50 length	40.10 Mb
Longest scaffold	52.97 Mb
Gene annotation
Repeat region	0.4722
Number of protein coding genes	30129
Average transcript length	3335.86 bp
Average coding sequence length	1103.73 bp
Average exons per gene	4.87
Average exon length	226.57 bp
Average intron length	576.58 bp
