# Supplementary material for: The Jasmine (Jasminum sambac) Genome Provides Insight into the Biosynthesis of Flower Fragrances and Jasmonates
Source: Genomics Proteomics Bioinformatics. 2022 Dec 29;21(1):127–49. doi: 10.1016/j.gpb.2022.12.005 (PMC10372924; doi:10.1016/j.gpb.2022.12.005)
Supplement: Supplementary Table S2 — Genome assembly using both PacBio reads and Hi-C data [file mmc2.xlsx]

## Sheet: Tab S2
Table S2 Genome assembly using both PacBio reads and Hi-C data
Characteristics	Length		Number
	Contig (bp)	Scaffold (bp)	Contig	Scaffold
Assembly size	550116492	550143592	383	112
Max	7636655	52967864
Average	1436335	4911996
N50	2471154	40103637	74	7
N60	2217573	39142997	98	8
N70	1700369	38527326	126	9
N80	1265586	37482991	163	11
N90	840567	34138291	216	12
