# Supplementary material for: The Jasmine (Jasminum sambac) Genome Provides Insight into the Biosynthesis of Flower Fragrances and Jasmonates
Source: Genomics Proteomics Bioinformatics. 2022 Dec 29;21(1):127–49. doi: 10.1016/j.gpb.2022.12.005 (PMC10372924; doi:10.1016/j.gpb.2022.12.005)
Supplement: Supplementary Table S3 — Distribution of chromosomes in the assembled genome of J. sambac [file mmc3.xlsx]

## Sheet: Tab S3
Table S3 Distribution of chromosomes in the assembled genome of J. sambac
Group	Number	Length
Chr 1	13	37482991
Chr 2	20	42911036
Chr 3	14	33490805
Chr 4	22	34138291
Chr 5	29	50274458
Chr 6	26	52967864
Chr 7	23	46192962
Chr 8	21	38527326
Chr 9	23	41348839
Chr 10	24	40103637
Chr 11	24	39142997
Chr 12	26	40654707
Chr 13	19	38337336
Total	284	535,573,249 (97.36%)
