# Supplementary material for: The Jasmine (Jasminum sambac) Genome Provides Insight into the Biosynthesis of Flower Fragrances and Jasmonates
Source: Genomics Proteomics Bioinformatics. 2022 Dec 29;21(1):127–49. doi: 10.1016/j.gpb.2022.12.005 (PMC10372924; doi:10.1016/j.gpb.2022.12.005)
Supplement: Supplementary Table S4 — Quality assessment of the assembled genome of J. sambac [file mmc4.xlsx]

## Sheet: Table S4
Table S4 Quality assessment of the assembled genome of J. sambac
BUSCO evaluation
Type	Number	Percent (%)
Complete BUSCOs (C)	1569	97.2
Complete and single-copy BUSCOs (S)	1506	93.3
Complete and duplicated BUSCOs (D)	63	3.9
Fragmented BUSCOs (F)	15	0.9
Missing BUSCOs (M)	30	1.9
Total BUSCO groups searched	1614	100
LAI evaluation
Species	LAI notation assessment results
J. sambac	0.2353
CEGMA evaluation
Species	Complete		Complete + Partial
	Prots	Completeness (%)	Prots	Completeness (%)
J. sambac	229	0.9234	233	0.9395
Mapping rate of DNA-seq data
Category	Total reads	Mapped reads	Mapping rate	Coverage
DNA-seq	491468200	459011941	0.934	0.9988
Mapping rate of RNA-seq data
Category	Total reads	Mapped reads	Mapping rate
Flower bud 1	57711685	51126451	0.8859
Flower bud 2	57777044	51447006	0.8904
Flower 1	56849431	49030268	0.8625
Flower 2	56841832	48802389	0.8586
Note: BUSCO, benchmarking universal single-copy orthologs; LAI, long terminal repeat assembly index; CEGMA, core eukaryotic genes mapping approach.
