# Supplementary material for: The Jasmine (Jasminum sambac) Genome Provides Insight into the Biosynthesis of Flower Fragrances and Jasmonates
Source: Genomics Proteomics Bioinformatics. 2022 Dec 29;21(1):127–49. doi: 10.1016/j.gpb.2022.12.005 (PMC10372924; doi:10.1016/j.gpb.2022.12.005)
Supplement: Supplementary Table S5 — Summary statistics of the annotated transposable elements (TEs) in the J. sambac genome [file mmc5.xlsx]

## Sheet: Tab S5
Table S5 Summary statistics of the annotated TEs in the J. sambac genome
A. Length and percentage of TEs in the J. sambac genome
Order	De novo + Repbase TEs		TE proteins		Combined TEs (all without Trf)
	Length	% in Genome	Length	% in Genome	Length	% in Genome
	(bp)		(bp)		(bp)
DNA	29269913	5.32041	13637394	2.47888	37471941	6.8113
LINE	9862560	1.79272	7088044	1.2884	14685793	2.66945
SINE	46339	0.008423	0	0	46339	0.008423
LTR	177379720	33.435	54690712	9.94117	192899437	35.0635
Other	19129	0.003477	0	0	19129	0.003477
Unknown	16579659	3.0137	0	0	16579659	3.0137
Total	234855647	42.6899	75289091	13.6854	253486341	46.0764
Note: De novo + Repbase TEs, the result of RepeatMasker based on Repbase and library predicted through De novo (RepeatModeler); TE proteins, the result of RepeatProteinMask based on Repbase; Combined, combine the results of De novo + Repbase TEs and TE proteins; LINE, long interspersed nuclear element; SINE, short interspersed nuclear element; LTR, long terminal repeat; TE, transposable element.
B. Superfamily and ratio of different TE order in the J. sambac genome
Order	Superfamily	Copy	Length	Ratio
DNA (class II DNA transposons)*	CMC	32213	11367709	2.0663
	Helitron	27605	8335654	1.5152
	hAT	21397	7765210	1.4115
	MuLE	11184	4918689	0.8941
	PIF	5151	1886895	0.343
	MULE	2512	1557636	0.2831
	DNA	5553	1321134	0.2401
	Maverick	2578	666329	0.1211
	TcMar	1444	459634	0.0835
	Novosib	233	133692	0.0243
	Ginger	197	120194	0.0218
	Dada	82	48524	0.0088
	Academ	51	31630	0.0057
	Zisupton	3	612	0.0001
	P	1	201	0
LINE (class I retrotransposons)*	L1	32013	10155468	1.846
	RTE	8044	2178865	0.3961
	L2	3703	1866678	0.3393
	R1	661	276316	0.0502
	Jockey	482	229440	0.0417
	R2	242	94233	0.0171
	CR1	228	88962	0.0162
	I	98	32322	0.0059
	Tad1	21	10599	0.0019
	DRE	15	7839	0.0014
	Rex-Babar	10	4785	0.0009
	Zorro	7	3204	0.0006
	Proto2	3	1464	0.0003
	Dong-R4	2	663	0.0001
	LOA	1	63	0
LTR (class I retrotransposons)*	Copia	193016	92955427	16.8966
	Gypsy	137652	82745529	15.0407
	LTR	37151	22569470	4.1025
	Caulimovirus	1889	3035859	0.5518
	Caulimoviru	2907	1964285	0.357
	Pao	2503	630027	0.1145
	ERV1	668	245589	0.0446
	ERVL	47	21780	0.004
	DIRS	30	21324	0.0039
	ERVK	35	16731	0.003
	Foamy	37	12924	0.0023
	ERV4	11	6153	0.0011
	ERV	6	3039	0.0006
	Delta	4	1968	0.0004
	Lenti	6	2232	0.0004
SINE (class I retrotransposons)*	ID	65	44778	0.0081
	SINE	4	1561	0.0003
Note: *, this class refers to the Wicker et al. 2007.
