# Supplementary material for: The Jasmine (Jasminum sambac) Genome Provides Insight into the Biosynthesis of Flower Fragrances and Jasmonates
Source: Genomics Proteomics Bioinformatics. 2022 Dec 29;21(1):127–49. doi: 10.1016/j.gpb.2022.12.005 (PMC10372924; doi:10.1016/j.gpb.2022.12.005)
Supplement: Supplementary Table S6 — Summary statistic of annotated genes in the J. sambac genome. Genes were annotated by the combination of de novo, homology-based, and RNA-Seq data [file mmc6.xlsx]

## Sheet: Tab S6
Table S6 Summary statistic of annotated genes in the J. sambac genome. Genes were annotated by the combination of de novo, homology-based, and RNA-Seq data
	Gene set	Total number of gene	Average transcript length (bp)	Average CDS length (bp)	Average exon number per gene	Average exon length (bp)	Average intron length (bp)
De novo	Augustus	34515	2780.03	1049.47	4.51	232.54	492.6
	GlimmerHMM	60452	7679.8	647.6	3.21	201.51	3176.66
	SNAP	38887	3843.85	569.07	3.56	159.94	1280.2
	Geneid	50989	4953.08	762.76	4.13	184.69	1338.76
	Genscan	26623	7958.52	167.92	2.28	73.76	6102.61
Homolog	F. excelsior	35124	2633.3	1000.08	3.88	258.02	567.9
	O. fragrans	51320	2050.64	1005.04	3.12	322.36	493.72
	O. europaea	47118	2203.74	1082.3	3.17	341.04	515.96
	O. oleaster	39107	2307.7	1000.42	3.33	300.42	561.04
RNAseq	PASA	60143	3725.85	1007.5	4.85	207.65	705.72
	Cufflinks	65627	6012.55	1889.12	5.99	315.43	826.51
EVM		37924	2942.57	978.85	4.36	224.48	584.35
Pasa-update*		37570	2957.56	992.09	4.39	225.95	579.66
Final set*		30129	3335.86	1103.73	4.87	226.57	576.58
Note: *, UTR region was included; CDS, coding sequence; EVM, EVidenceModeler.
