# Supplementary material for: The Jasmine (Jasminum sambac) Genome Provides Insight into the Biosynthesis of Flower Fragrances and Jasmonates
Source: Genomics Proteomics Bioinformatics. 2022 Dec 29;21(1):127–49. doi: 10.1016/j.gpb.2022.12.005 (PMC10372924; doi:10.1016/j.gpb.2022.12.005)
Supplement: Supplementary Table S7 — Summary statistics of the functional genes of J. sambac [file mmc7.xlsx]

## Sheet: Tab S7
Table S7 Summary statistics of the functional genes of J. sambac
Species	Total number of gene	Average transcript length (bp)	Average CDS length (bp)	Average exon number per gene	Average exon length (bp)	Average intron length (bp)
J. sambac	30129	3335.86	1103.73	4.87	226.57	576.58
F. excelsior	50841	4169.29	1196.92	5.57	214.73	649.82
O. europaea	89982	3969.2	1192.53	5.12	232.86	673.74
O. fragrans	45542	4065.24	1142.72	5.24	217.92	688.66
O. oleaster	50684	2768.88	1040.9	4.64	224.36	474.78
