# Supplementary material for: The Jasmine (Jasminum sambac) Genome Provides Insight into the Biosynthesis of Flower Fragrances and Jasmonates
Source: Genomics Proteomics Bioinformatics. 2022 Dec 29;21(1):127–49. doi: 10.1016/j.gpb.2022.12.005 (PMC10372924; doi:10.1016/j.gpb.2022.12.005)
Supplement: Supplementary Table S8 — Quality assessment of the completeness of gene annotation of J. sambac using BUSCOs [file mmc8.xlsx]

## Sheet: Tab S8
Table S8 Quality assessment of the completeness of gene annotation of J. sambac using BUSCOs
Type	Number	Percent (%)
Complete BUSCOs (C)	1462	90.6
Complete and single-copy BUSCOs (S)	1276	79.1
Complete and duplicated BUSCOs (D)	186	11.5
Fragmented BUSCOs (F)	87	5.4
Missing BUSCOs (M)	65	4
Total BUSCO groups searched	1614	100
