# Supplementary material for: The Jasmine (Jasminum sambac) Genome Provides Insight into the Biosynthesis of Flower Fragrances and Jasmonates
Source: Genomics Proteomics Bioinformatics. 2022 Dec 29;21(1):127–49. doi: 10.1016/j.gpb.2022.12.005 (PMC10372924; doi:10.1016/j.gpb.2022.12.005)
Supplement: Supplementary Table S9 — Annotated non-coding RNA in J. sambac genome [file mmc9.xlsx]

## Sheet: Tab S9
Table S9 Annotated non-coding RNA in J. sambac genome
Type	Copy number	Average length (bp)	Total length (bp)	Percentage (%) of genome
miRNA	1657	107.31	177807	0.03232
tRNA	535	74.55	39885	0.00725
rRNA	1767	355.17	627588	0.11
18S	373	1158.69	432190	0.078559
28S	943	138.39	130503	0.023722
5.8S	239	162.46	38827	0.007058
5S	212	122.96	26068	0.004738
snRNA	2098	110.66	232163	0.0422
CD-box	1807	106.66	192742	0.035035
HACA-box	68	135.41	9208	0.001674
splicing	203	131.81	26757	0.004864
Note: miRNA, microRNA; tRNA, transfer RNA; rRNA, ribosomal RNA.
