# Supplementary material for: The Jasmine (Jasminum sambac) Genome Provides Insight into the Biosynthesis of Flower Fragrances and Jasmonates
Source: Genomics Proteomics Bioinformatics. 2022 Dec 29;21(1):127–49. doi: 10.1016/j.gpb.2022.12.005 (PMC10372924; doi:10.1016/j.gpb.2022.12.005)
Supplement: Supplementary Table S10 — Functional annotation of the genes in J. sambac [file mmc10.xlsx]

## Sheet: Tab S10
Table S10 Functional annotation of the genes in J. sambac
	Number	Percent (%)
Total	30129	-
Swissprot	22352	74.2
NR	27973	92.8
KEGG	20981	69.6
InterPro	23513	78
GO	16217	53.8
Pfam	21990	73
Annotated	28079	93.2
Unannotated	2050	6.8
Note: NR, Non-Redundant Protein Sequence Database; KEGG, Kyoto Encyclopedia of Genes and Genomes; GO, gene ontology.
