# Supplementary material for: The Jasmine (Jasminum sambac) Genome Provides Insight into the Biosynthesis of Flower Fragrances and Jasmonates
Source: Genomics Proteomics Bioinformatics. 2022 Dec 29;21(1):127–49. doi: 10.1016/j.gpb.2022.12.005 (PMC10372924; doi:10.1016/j.gpb.2022.12.005)
Supplement: Supplementary Table S11 — Expanded and contracted genes with annotations in J. sambac [file mmc11.xlsx]

## Sheet: Tab S11
Table S11 Expanded and contracted genes with annotations in J. sambac
	Gene ID	GO description	KEGG description	Swiss-Prot description	Pfam description	NR description
Expansion	JSCONTIG23G0120	--	replication protein A 70 kDa DNA-binding subunit B-like; K07466 replication factor A1 (A)	Replication protein A 70 kDa DNA-binding subunit B OS=Oryza sativa subsp. japonica GN=RPA1B PE=1 SV=1	Replication factor-A C terminal domain	hypothetical protein SOVF_025630 isoform B [Spinacia oleracea]
	JS1G6220	--	replication factor-A carboxy-terminal domain protein; K07466 replication factor A1 (A)	Replication protein A 70 kDa DNA-binding subunit C OS=Oryza sativa subsp. japonica GN=RPA1C PE=1 SV=1	Replication factor-A C terminal domain	putative transposase [Ipomoea tricolor]
	JS2G9830	--	replication factor-A carboxy-terminal domain protein; K07466 replication factor A1 (A)	Replication factor A protein 1 OS=Schizosaccharomyces pombe (strain 972 / ATCC 24843) GN=ssb1 PE=1 SV=1	Domain of unknown function DUF223	putative transposase [Ipomoea tricolor]
	JS2G7050	--	replication protein A 70 kDa DNA-binding subunit B-like; K07466 replication factor A1 (A)	Replication protein A 70 kDa DNA-binding subunit B OS=Arabidopsis thaliana GN=RPA1B PE=3 SV=1	Replication factor-A C terminal domain	hypothetical protein SOVF_025630 isoform B [Spinacia oleracea]
	JS11G9370	--	replication protein A 70 kDa DNA-binding subunit B-like; K07466 replication factor A1 (A)	Replication protein A 70 kDa DNA-binding subunit B OS=Oryza sativa subsp. japonica GN=RPA1B PE=1 SV=1	Replication factor-A C terminal domain	hypothetical protein SOVF_025630 isoform B [Spinacia oleracea]
	JS11G10190	--	replication protein A 70 kDa DNA-binding subunit B-like; K07466 replication factor A1 (A)	Replication protein A 70 kDa DNA-binding subunit B OS=Arabidopsis thaliana GN=RPA1B PE=3 SV=1	--	hypothetical protein SOVF_025630 isoform B [Spinacia oleracea]
	JS12G12780	--	replication factor-A carboxy-terminal domain protein; K07466 replication factor A1 (A)	--	--	PREDICTED: replication protein A 70 kDa DNA-binding subunit B-like [Erythranthe guttatus]
	JS13G1750	--	replication protein A 70 kDa DNA-binding subunit B-like; K07466 replication factor A1 (A)	Replication protein A 70 kDa DNA-binding subunit B OS=Arabidopsis thaliana GN=RPA1B PE=3 SV=1	--	unnamed protein product [Coffea canephora]
	JS4G3630	--	replication protein A 70 kDa DNA-binding subunit B-like; K07466 replication factor A1 (A)	Replication protein A 70 kDa DNA-binding subunit C OS=Arabidopsis thaliana GN=RPA1C PE=3 SV=1	Domain of unknown function DUF223	PREDICTED: uncharacterized protein LOC104212304 [Nicotiana sylvestris]
	JS5G10660	--	replication factor-A protein 1; K07466 replication factor A1 (A)	Replication factor A protein 1 OS=Schizosaccharomyces pombe (strain 972 / ATCC 24843) GN=ssb1 PE=1 SV=1	Replication factor-A C terminal domain	PREDICTED: uncharacterized protein LOC104214830 [Nicotiana sylvestris]
	JS5G16570	Molecular Function: nucleic acid binding (GO:0003676)	ribonuclease P protein subunit p25-like protein; K14525 ribonucleases P/MRP protein subunit RPP25 [EC:3.1.26.5] (A)	--	Alba	PREDICTED: RNA-binding protein FUS-like, partial [Solanum lycopersicum]
	JS5G8630	--	replication protein A 70 kDa DNA-binding subunit C-like; K07466 replication factor A1 (A)	--	Domain of unknown function DUF223	DUF223 domain protein [Medicago truncatula]
	JS6G9430	Molecular Function: zinc ion binding (GO:0008270)	--	--	GRF zinc finger	--
	JS6G18480	--	glyoxylate/succinic semialdehyde reductase 1; K18121 glyoxylate/succinic semialdehyde reductase [EC:1.1.1.79 1.1.1.-] (A)	Glyoxylate/succinic semialdehyde reductase 1 OS=Arabidopsis thaliana GN=GLYR1 PE=1 SV=1	--	unnamed protein product [Fusarium acuminatum CS5907]
	JS6G20150	Molecular Function: structural constituent of ribosome (GO:0003735),Cellular Component: ribosome (GO:0005840),Biological Process: translation (GO:0006412)	60S ribosomal protein L11-1; K02868 large subunit ribosomal protein L11e (A)	60S ribosomal protein L11 OS=Medicago sativa GN=RPL11 PE=2 SV=1	Ribosomal protein L5	PREDICTED: 60S ribosomal protein L11-1-like [Nicotiana tomentosiformis]
	JS6G25680	--	replication protein A 70 kDa DNA-binding subunit B-like; K07466 replication factor A1 (A)	Replication protein A 70 kDa DNA-binding subunit C OS=Oryza sativa subsp. japonica GN=RPA1C PE=1 SV=1	--	PREDICTED: replication protein A 70 kDa DNA-binding subunit B-like [Beta vulgaris subsp. vulgaris]
	JS7G12010	--	replication protein A 70 kDa DNA-binding subunit B-like; K07466 replication factor A1 (A)	DNA-directed RNA polymerase II subunit 1 OS=Arabidopsis thaliana GN=NRPB1 PE=1 SV=3	Replication factor-A C terminal domain	hypothetical protein SOVF_025630 isoform B [Spinacia oleracea]
	JS7G18330	--	--	--	Myb/SANT-like DNA-binding domain	PREDICTED: uncharacterized protein At2g29880-like [Nelumbo nucifera]
	JS9G16200	Molecular Function: zinc ion binding (GO:0008270)	--	--	GRF zinc finger	--
	JS9G23800	--	replication protein A 70 kDa DNA-binding subunit B-like; K07466 replication factor A1 (A)	Replication protein A 70 kDa DNA-binding subunit B OS=Arabidopsis thaliana GN=RPA1B PE=3 SV=1	Replication factor-A C terminal domain	hypothetical protein SOVF_025630 isoform B [Spinacia oleracea]
	JS10G8710	--	replication protein A 70 kDa DNA-binding subunit B-like; K07466 replication factor A1 (A)	Replication protein A 70 kDa DNA-binding subunit B OS=Oryza sativa subsp. japonica GN=RPA1B PE=1 SV=1	Replication factor-A C terminal domain	hypothetical protein SOVF_025630 isoform B [Spinacia oleracea]
Contraction	JSCONTIG2G0700	Molecular Function: ionotropic glutamate receptor activity (GO:0004970),Molecular Function: transporter activity (GO:0005215),Molecular Function: extracellular-glutamate-gated ion channel activity (GO:0005234),Biological Process: transport (GO:0006810),Cellular Component: membrane (GO:0016020)	hypothetical protein; K05387 glutamate receptor, ionotropic, plant (A)	Glutamate receptor 1.2 OS=Arabidopsis thaliana GN=GLR1.2 PE=2 SV=1	Bacterial extracellular solute-binding proteins, family 3	unnamed protein product [Coffea canephora]
	JSCONTIG6G0060	Molecular Function: nucleotide binding (GO:0000166),Molecular Function: ATP binding (GO:0005524),Cellular Component: membrane (GO:0016020),Molecular Function: ATPase activity (GO:0016887),Molecular Function: nucleoside-triphosphatase activity (GO:0017111)	hypothetical protein; K08712 ATP-binding cassette, subfamily G (WHITE), member 2, SNQ2 (A)	Pleiotropic drug resistance protein 2 OS=Nicotiana plumbaginifolia GN=PDR2 PE=2 SV=1	ABC-transporter extracellular N-terminal	PREDICTED: pleiotropic drug resistance protein 2-like [Sesamum indicum]
	JSCONTIG97G0230	Molecular Function: protein kinase activity (GO:0004672),Molecular Function: protein tyrosine kinase activity (GO:0004713),Molecular Function: protein binding (GO:0005515),Molecular Function: ATP binding (GO:0005524),Biological Process: protein phosphorylation (GO:0006468)	LRR receptor-like serine/threonine-protein kinase EFR; K13428 LRR receptor-like serine/threonine-protein kinase EFR [EC:2.7.11.1] (A)	Probable LRR receptor-like serine/threonine-protein kinase At3g47570 OS=Arabidopsis thaliana GN=At3g47570 PE=2 SV=1	Leucine Rich Repeat	PREDICTED: putative receptor-like protein kinase At3g47110 [Sesamum indicum]
	JS1G17040	Molecular Function: copper ion binding (GO:0005507),Molecular Function: oxidoreductase activity (GO:0016491),Biological Process: oxidation-reduction process (GO:0055114)	laccase-1-like; K05909 laccase [EC:1.10.3.2] (A)	Laccase-1 OS=Arabidopsis thaliana GN=LAC1 PE=2 SV=1	Multicopper oxidase	PREDICTED: laccase-1-like [Sesamum indicum]
	JS2G12200	Molecular Function: protein kinase activity (GO:0004672),Molecular Function: protein tyrosine kinase activity (GO:0004713),Molecular Function: protein binding (GO:0005515),Molecular Function: ATP binding (GO:0005524),Biological Process: protein phosphorylation (GO:0006468)	EFR; LRR receptor-like serine/threonine-protein kinase EFR; K13428 LRR receptor-like serine/threonine-protein kinase EFR [EC:2.7.11.1] (A)	LRR receptor-like serine/threonine-protein kinase EFR OS=Arabidopsis thaliana GN=EFR PE=1 SV=1	Leucine Rich repeat	PREDICTED: putative receptor-like protein kinase At3g47110 [Nicotiana sylvestris]
	JS2G12220	Molecular Function: protein kinase activity (GO:0004672),Molecular Function: protein tyrosine kinase activity (GO:0004713),Molecular Function: protein binding (GO:0005515),Molecular Function: ATP binding (GO:0005524),Biological Process: protein phosphorylation (GO:0006468)	probable LRR receptor-like serine/threonine-protein kinase At3g47570; K04730 interleukin-1 receptor-associated kinase 1 [EC:2.7.11.1] (A)	Probable LRR receptor-like serine/threonine-protein kinase At3g47570 OS=Arabidopsis thaliana GN=At3g47570 PE=2 SV=1	Leucine Rich Repeat	PREDICTED: putative receptor-like protein kinase At3g47110 [Nicotiana sylvestris]
	JS2G22280	Molecular Function: nucleotide binding (GO:0000166),Molecular Function: ATP binding (GO:0005524),Cellular Component: membrane (GO:0016020),Molecular Function: ATPase activity (GO:0016887),Molecular Function: nucleoside-triphosphatase activity (GO:0017111)	protein SNQ2; K08712 ATP-binding cassette, subfamily G (WHITE), member 2, SNQ2 (A)	Pleiotropic drug resistance protein 1 OS=Nicotiana tabacum GN=PDR1 PE=2 SV=1	ABC-transporter extracellular N-terminal	PREDICTED: pleiotropic drug resistance protein 1-like [Sesamum indicum]
	JS2G6640	Molecular Function: copper ion binding (GO:0005507),Molecular Function: oxidoreductase activity (GO:0016491),Biological Process: oxidation-reduction process (GO:0055114)	laccase-11-like; K05909 laccase [EC:1.10.3.2] (A)	Laccase-11 OS=Arabidopsis thaliana GN=LAC11 PE=2 SV=1	Multicopper oxidase	PREDICTED: laccase-11-like [Sesamum indicum]
	JS11G14630	Molecular Function: nucleotide binding (GO:0000166),Molecular Function: ATP binding (GO:0005524),Cellular Component: membrane (GO:0016020),Molecular Function: ATPase activity (GO:0016887),Molecular Function: nucleoside-triphosphatase activity (GO:0017111)	hypothetical protein; K08712 ATP-binding cassette, subfamily G (WHITE), member 2, SNQ2 (A)	Pleiotropic drug resistance protein 2 OS=Nicotiana plumbaginifolia GN=PDR2 PE=2 SV=1	ABC-transporter extracellular N-terminal	PREDICTED: pleiotropic drug resistance protein 2-like [Sesamum indicum]
	JS11G2210	Molecular Function: protein kinase activity (GO:0004672),Molecular Function: protein tyrosine kinase activity (GO:0004713),Molecular Function: protein binding (GO:0005515),Molecular Function: ATP binding (GO:0005524),Biological Process: protein phosphorylation (GO:0006468)	probable LRR receptor-like serine/threonine-protein kinase At3g47570; K13420 LRR receptor-like serine/threonine-protein kinase FLS2 [EC:2.7.11.1] (A)	Probable LRR receptor-like serine/threonine-protein kinase At3g47570 OS=Arabidopsis thaliana GN=At3g47570 PE=2 SV=1	Leucine rich repeat N-terminal domain	PREDICTED: probable LRR receptor-like serine/threonine-protein kinase At3g47570 isoform X1 [Sesamum indicum]
	JS11G2220	Molecular Function: protein kinase activity (GO:0004672),Molecular Function: protein tyrosine kinase activity (GO:0004713),Molecular Function: protein binding (GO:0005515),Molecular Function: ATP binding (GO:0005524),Biological Process: protein phosphorylation (GO:0006468)	probable LRR receptor-like serine/threonine-protein kinase At3g47570; K13420 LRR receptor-like serine/threonine-protein kinase FLS2 [EC:2.7.11.1] (A)	Probable LRR receptor-like serine/threonine-protein kinase At3g47570 OS=Arabidopsis thaliana GN=At3g47570 PE=2 SV=1	Leucine rich repeat N-terminal domain	PREDICTED: probable LRR receptor-like serine/threonine-protein kinase At3g47570 isoform X1 [Sesamum indicum]
	JS12G0370	Molecular Function: protein kinase activity (GO:0004672),Molecular Function: protein tyrosine kinase activity (GO:0004713),Molecular Function: calcium ion binding (GO:0005509),Molecular Function: protein binding (GO:0005515),Molecular Function: ATP binding (GO:0005524),Biological Process: protein phosphorylation (GO:0006468),Molecular Function: polysaccharide binding (GO:0030247)	wall-associated receptor kinase 4-like; K04733 interleukin-1 receptor-associated kinase 4 [EC:2.7.11.1] (A)	Wall-associated receptor kinase 2 OS=Arabidopsis thaliana GN=WAK2 PE=1 SV=1	Calcium-binding EGF domain	PREDICTED: LOW QUALITY PROTEIN: uncharacterized protein LOC105049479 [Elaeis guineensis]
	JS12G0380	Molecular Function: protein kinase activity (GO:0004672),Molecular Function: protein tyrosine kinase activity (GO:0004713),Molecular Function: calcium ion binding (GO:0005509),Molecular Function: protein binding (GO:0005515),Molecular Function: ATP binding (GO:0005524),Biological Process: protein phosphorylation (GO:0006468),Molecular Function: polysaccharide binding (GO:0030247)	wall-associated receptor kinase 4-like; K04733 interleukin-1 receptor-associated kinase 4 [EC:2.7.11.1] (A)	Wall-associated receptor kinase 2 OS=Arabidopsis thaliana GN=WAK2 PE=1 SV=1	Calcium-binding EGF domain	PREDICTED: wall-associated receptor kinase 2-like [Erythranthe guttatus]
	JS12G0840	Molecular Function: protein kinase activity (GO:0004672),Molecular Function: protein tyrosine kinase activity (GO:0004713),Molecular Function: protein binding (GO:0005515),Molecular Function: ATP binding (GO:0005524),Biological Process: protein phosphorylation (GO:0006468)	probable LRR receptor-like serine/threonine-protein kinase At3g47570; K13420 LRR receptor-like serine/threonine-protein kinase FLS2 [EC:2.7.11.1] (A)	Probable LRR receptor-like serine/threonine-protein kinase At3g47570 OS=Arabidopsis thaliana GN=At3g47570 PE=2 SV=1	Leucine rich repeat N-terminal domain	PREDICTED: probable LRR receptor-like serine/threonine-protein kinase At3g47570 [Sesamum indicum]
	JS13G12670	Molecular Function: calcium ion binding (GO:0005509),Molecular Function: protein binding (GO:0005515),Molecular Function: polysaccharide binding (GO:0030247)	wall-associated receptor kinase 2-like; K04730 interleukin-1 receptor-associated kinase 1 [EC:2.7.11.1] (A)	Wall-associated receptor kinase 2 OS=Arabidopsis thaliana GN=WAK2 PE=1 SV=1	Calcium-binding EGF domain	PREDICTED: wall-associated receptor kinase 2-like [Erythranthe guttatus]
	JS13G0020	Molecular Function: copper ion binding (GO:0005507),Molecular Function: oxidoreductase activity (GO:0016491),Biological Process: oxidation-reduction process (GO:0055114)	laccase-17-like; K05909 laccase [EC:1.10.3.2] (A)	Laccase-2 OS=Arabidopsis thaliana GN=LAC2 PE=2 SV=1	Multicopper oxidase	PREDICTED: laccase-17-like [Sesamum indicum]
	JS13G1930	Molecular Function: copper ion binding (GO:0005507),Molecular Function: oxidoreductase activity (GO:0016491),Biological Process: oxidation-reduction process (GO:0055114)	laccase-17-like; K05909 laccase [EC:1.10.3.2] (A)	Laccase-2 OS=Arabidopsis thaliana GN=LAC2 PE=2 SV=1	Multicopper oxidase	PREDICTED: laccase-17-like [Sesamum indicum]
	JS3G11980	Molecular Function: copper ion binding (GO:0005507),Molecular Function: oxidoreductase activity (GO:0016491),Biological Process: oxidation-reduction process (GO:0055114)	laccase-17-like; K05909 laccase [EC:1.10.3.2] (A)	Laccase-17 OS=Arabidopsis thaliana GN=LAC17 PE=2 SV=1	Multicopper oxidase	PREDICTED: laccase-17-like [Sesamum indicum]
	JS3G12000	Molecular Function: copper ion binding (GO:0005507),Molecular Function: oxidoreductase activity (GO:0016491),Biological Process: oxidation-reduction process (GO:0055114)	laccase-17-like; K05909 laccase [EC:1.10.3.2] (A)	Laccase-17 OS=Arabidopsis thaliana GN=LAC17 PE=2 SV=1	Multicopper oxidase	PREDICTED: laccase-17-like [Sesamum indicum]
	JS3G12030	Molecular Function: copper ion binding (GO:0005507),Molecular Function: oxidoreductase activity (GO:0016491),Biological Process: oxidation-reduction process (GO:0055114)	laccase-17-like; K05909 laccase [EC:1.10.3.2] (A)	Laccase-17 OS=Arabidopsis thaliana GN=LAC17 PE=2 SV=1	Multicopper oxidase	PREDICTED: laccase-17-like [Sesamum indicum]
	JS3G12420	Molecular Function: copper ion binding (GO:0005507),Molecular Function: oxidoreductase activity (GO:0016491),Biological Process: oxidation-reduction process (GO:0055114)	laccase-7-like; K05909 laccase [EC:1.10.3.2] (A)	Laccase-7 OS=Arabidopsis thaliana GN=LAC7 PE=2 SV=1	Multicopper oxidase	PREDICTED: laccase-7-like [Solanum lycopersicum]
	JS3G1510	Molecular Function: protein kinase activity (GO:0004672),Molecular Function: protein tyrosine kinase activity (GO:0004713),Molecular Function: calcium ion binding (GO:0005509),Molecular Function: protein binding (GO:0005515),Molecular Function: ATP binding (GO:0005524),Biological Process: protein phosphorylation (GO:0006468),Molecular Function: polysaccharide binding (GO:0030247)	wall-associated receptor kinase 4-like; K04733 interleukin-1 receptor-associated kinase 4 [EC:2.7.11.1] (A)	Wall-associated receptor kinase 2 OS=Arabidopsis thaliana GN=WAK2 PE=1 SV=1	Calcium-binding EGF domain	PREDICTED: wall-associated receptor kinase 5-like [Sesamum indicum]
	JS3G1780	Molecular Function: protein kinase activity (GO:0004672),Molecular Function: protein tyrosine kinase activity (GO:0004713),Molecular Function: calcium ion binding (GO:0005509),Molecular Function: protein binding (GO:0005515),Molecular Function: ATP binding (GO:0005524),Biological Process: protein phosphorylation (GO:0006468),Molecular Function: polysaccharide binding (GO:0030247)	wall-associated receptor kinase 4-like; K04733 interleukin-1 receptor-associated kinase 4 [EC:2.7.11.1] (A)	Wall-associated receptor kinase 2 OS=Arabidopsis thaliana GN=WAK2 PE=1 SV=1	Calcium-binding EGF domain	PREDICTED: wall-associated receptor kinase 5-like [Sesamum indicum]
	JS3G1960	Molecular Function: nucleotide binding (GO:0000166),Molecular Function: ATP binding (GO:0005524),Cellular Component: membrane (GO:0016020),Molecular Function: ATPase activity (GO:0016887),Molecular Function: nucleoside-triphosphatase activity (GO:0017111)	pleiotropic drug resistance ABC transporter; K08712 ATP-binding cassette, subfamily G (WHITE), member 2, SNQ2 (A)	ABC transporter G family member 32 OS=Arabidopsis thaliana GN=ABCG32 PE=1 SV=1	ABC-transporter extracellular N-terminal	PREDICTED: ABC transporter G family member 32 [Sesamum indicum]
	JS3G6210	Molecular Function: ionotropic glutamate receptor activity (GO:0004970),Molecular Function: transporter activity (GO:0005215),Molecular Function: extracellular-glutamate-gated ion channel activity (GO:0005234),Biological Process: transport (GO:0006810),Cellular Component: membrane (GO:0016020)	glutamate receptor 2.8-like; K05387 glutamate receptor, ionotropic, plant (A)	Glutamate receptor 2.5 OS=Arabidopsis thaliana GN=GLR2.5 PE=2 SV=2	Ligand-gated ion channel	unnamed protein product [Vitis vinifera]
	JS4G2480	Molecular Function: protein kinase activity (GO:0004672),Molecular Function: protein tyrosine kinase activity (GO:0004713),Molecular Function: calcium ion binding (GO:0005509),Molecular Function: protein binding (GO:0005515),Molecular Function: ATP binding (GO:0005524),Biological Process: protein phosphorylation (GO:0006468),Molecular Function: polysaccharide binding (GO:0030247)	wall-associated receptor kinase 4-like; K04733 interleukin-1 receptor-associated kinase 4 [EC:2.7.11.1] (A)	Wall-associated receptor kinase 2 OS=Arabidopsis thaliana GN=WAK2 PE=1 SV=1	Calcium-binding EGF domain	PREDICTED: putative wall-associated receptor kinase-like 16 [Sesamum indicum]
	JS4G3270	Molecular Function: catalytic activity (GO:0003824),Molecular Function: UDP-N-acetylmuramate dehydrogenase activity (GO:0008762),Molecular Function: oxidoreductase activity (GO:0016491),Molecular Function: oxidoreductase activity, acting on CH-OH group of donors (GO:0016614),Molecular Function: flavin adenine dinucleotide binding (GO:0050660),Biological Process: oxidation-reduction process (GO:00…	cysteine desulfurase, mitochondrial precursor; K04487 cysteine desulfurase [EC:2.8.1.7] (A)	Cannabidiolic acid synthase OS=Cannabis sativa GN=CBDAS PE=1 SV=1	Berberine and berberine like	PREDICTED: cannabidiolic acid synthase-like [Erythranthe guttatus]
	JS4G3320	Molecular Function: catalytic activity (GO:0003824),Molecular Function: UDP-N-acetylmuramate dehydrogenase activity (GO:0008762),Molecular Function: oxidoreductase activity (GO:0016491),Molecular Function: oxidoreductase activity, acting on CH-OH group of donors (GO:0016614),Molecular Function: flavin adenine dinucleotide binding (GO:0050660),Biological Process: oxidation-reduction process (GO:00…	cysteine desulfurase, mitochondrial precursor; K04487 cysteine desulfurase [EC:2.8.1.7] (A)	Cannabidiolic acid synthase OS=Cannabis sativa GN=CBDAS PE=1 SV=1	Berberine and berberine like	PREDICTED: cannabidiolic acid synthase-like [Erythranthe guttatus]
	JS4G3340	Molecular Function: catalytic activity (GO:0003824),Molecular Function: UDP-N-acetylmuramate dehydrogenase activity (GO:0008762),Molecular Function: oxidoreductase activity (GO:0016491),Molecular Function: oxidoreductase activity, acting on CH-OH group of donors (GO:0016614),Molecular Function: flavin adenine dinucleotide binding (GO:0050660),Biological Process: oxidation-reduction process (GO:00…	cysteine desulfurase, mitochondrial precursor; K04487 cysteine desulfurase [EC:2.8.1.7] (A)	Cannabidiolic acid synthase-like 1 OS=Cannabis sativa GN=CBDAS2 PE=2 SV=1	Berberine and berberine like	PREDICTED: cannabidiolic acid synthase-like 1 [Sesamum indicum]
	JS4G0430	--	replication factor-A carboxy-terminal domain protein; K07466 replication factor A1 (A)	--	Domain of unknown function DUF223	PREDICTED: uncharacterized protein LOC104239118 [Nicotiana sylvestris]
	JS4G3500	Molecular Function: catalytic activity (GO:0003824),Molecular Function: UDP-N-acetylmuramate dehydrogenase activity (GO:0008762),Molecular Function: oxidoreductase activity (GO:0016491),Molecular Function: oxidoreductase activity, acting on CH-OH group of donors (GO:0016614),Molecular Function: flavin adenine dinucleotide binding (GO:0050660),Biological Process: oxidation-reduction process (GO:00…	cysteine desulfurase, mitochondrial precursor; K04487 cysteine desulfurase [EC:2.8.1.7] (A)	Tetrahydrocannabinolic acid synthase OS=Cannabis sativa PE=1 SV=1	Berberine and berberine like	PREDICTED: tetrahydrocannabinolic acid synthase-like [Sesamum indicum]
	JS4G3520	Molecular Function: catalytic activity (GO:0003824),Molecular Function: UDP-N-acetylmuramate dehydrogenase activity (GO:0008762),Molecular Function: oxidoreductase activity (GO:0016491),Molecular Function: oxidoreductase activity, acting on CH-OH group of donors (GO:0016614),Molecular Function: flavin adenine dinucleotide binding (GO:0050660),Biological Process: oxidation-reduction process (GO:00…	cysteine desulfurase, mitochondrial precursor; K04487 cysteine desulfurase [EC:2.8.1.7] (A)	Tetrahydrocannabinolic acid synthase OS=Cannabis sativa PE=1 SV=1	Berberine and berberine like	PREDICTED: tetrahydrocannabinolic acid synthase-like [Sesamum indicum]
	JS4G3530	Molecular Function: catalytic activity (GO:0003824),Molecular Function: UDP-N-acetylmuramate dehydrogenase activity (GO:0008762),Molecular Function: oxidoreductase activity (GO:0016491),Molecular Function: oxidoreductase activity, acting on CH-OH group of donors (GO:0016614),Molecular Function: flavin adenine dinucleotide binding (GO:0050660),Biological Process: oxidation-reduction process (GO:00…	eukaryotic translation initiation factor 3 subunit B-like; K03253 translation initiation factor 3 subunit B (A)	Reticuline oxidase-like protein OS=Arabidopsis thaliana GN=At4g20830 PE=1 SV=2	FAD binding domain	PREDICTED: reticuline oxidase-like protein [Sesamum indicum]
	JS4G3540	Molecular Function: catalytic activity (GO:0003824),Molecular Function: UDP-N-acetylmuramate dehydrogenase activity (GO:0008762),Molecular Function: oxidoreductase activity (GO:0016491),Molecular Function: oxidoreductase activity, acting on CH-OH group of donors (GO:0016614),Molecular Function: flavin adenine dinucleotide binding (GO:0050660),Biological Process: oxidation-reduction process (GO:00…	cysteine desulfurase, mitochondrial precursor; K04487 cysteine desulfurase [EC:2.8.1.7] (A)	Reticuline oxidase-like protein OS=Arabidopsis thaliana GN=At4g20830 PE=1 SV=2	Berberine and berberine like	PREDICTED: reticuline oxidase-like protein [Sesamum indicum]
	JS4G3550	Molecular Function: catalytic activity (GO:0003824),Molecular Function: UDP-N-acetylmuramate dehydrogenase activity (GO:0008762),Molecular Function: oxidoreductase activity (GO:0016491),Molecular Function: oxidoreductase activity, acting on CH-OH group of donors (GO:0016614),Molecular Function: flavin adenine dinucleotide binding (GO:0050660),Biological Process: oxidation-reduction process (GO:00…	cysteine desulfurase, mitochondrial precursor; K04487 cysteine desulfurase [EC:2.8.1.7] (A)	Reticuline oxidase-like protein OS=Arabidopsis thaliana GN=At4g20830 PE=1 SV=2	Berberine and berberine like	hypothetical protein VITISV_015121 [Vitis vinifera]
	JS4G3570	Molecular Function: catalytic activity (GO:0003824),Molecular Function: UDP-N-acetylmuramate dehydrogenase activity (GO:0008762),Molecular Function: oxidoreductase activity (GO:0016491),Molecular Function: oxidoreductase activity, acting on CH-OH group of donors (GO:0016614),Molecular Function: flavin adenine dinucleotide binding (GO:0050660),Biological Process: oxidation-reduction process (GO:00…	cysteine desulfurase, mitochondrial precursor; K04487 cysteine desulfurase [EC:2.8.1.7] (A)	Tetrahydrocannabinolic acid synthase OS=Cannabis sativa PE=1 SV=1	Berberine and berberine like	PREDICTED: cannabidiolic acid synthase-like [Sesamum indicum]
	JS4G3580	Molecular Function: catalytic activity (GO:0003824),Molecular Function: UDP-N-acetylmuramate dehydrogenase activity (GO:0008762),Molecular Function: oxidoreductase activity (GO:0016491),Molecular Function: oxidoreductase activity, acting on CH-OH group of donors (GO:0016614),Molecular Function: flavin adenine dinucleotide binding (GO:0050660),Biological Process: oxidation-reduction process (GO:00…	cysteine desulfurase, mitochondrial precursor; K04487 cysteine desulfurase [EC:2.8.1.7] (A)	Cannabidiolic acid synthase OS=Cannabis sativa GN=CBDAS PE=1 SV=1	Berberine and berberine like	PREDICTED: cannabidiolic acid synthase-like [Sesamum indicum]
	JS4G3590	Molecular Function: catalytic activity (GO:0003824),Molecular Function: UDP-N-acetylmuramate dehydrogenase activity (GO:0008762),Molecular Function: oxidoreductase activity (GO:0016491),Molecular Function: oxidoreductase activity, acting on CH-OH group of donors (GO:0016614),Molecular Function: flavin adenine dinucleotide binding (GO:0050660),Biological Process: oxidation-reduction process (GO:00…	cysteine desulfurase, mitochondrial precursor; K04487 cysteine desulfurase [EC:2.8.1.7] (A)	Cannabidiolic acid synthase-like 1 OS=Cannabis sativa GN=CBDAS2 PE=2 SV=1	Berberine and berberine like	PREDICTED: cannabidiolic acid synthase-like 1 [Sesamum indicum]
	JS4G3610	Molecular Function: catalytic activity (GO:0003824),Molecular Function: UDP-N-acetylmuramate dehydrogenase activity (GO:0008762),Molecular Function: oxidoreductase activity (GO:0016491),Molecular Function: oxidoreductase activity, acting on CH-OH group of donors (GO:0016614),Molecular Function: flavin adenine dinucleotide binding (GO:0050660),Biological Process: oxidation-reduction process (GO:00…	cysteine desulfurase, mitochondrial precursor; K04487 cysteine desulfurase [EC:2.8.1.7] (A)	Cannabidiolic acid synthase OS=Cannabis sativa GN=CBDAS PE=1 SV=1	Berberine and berberine like	PREDICTED: cannabidiolic acid synthase-like 1 [Sesamum indicum]
	JS4G4170	Molecular Function: protein kinase activity (GO:0004672),Molecular Function: protein tyrosine kinase activity (GO:0004713),Molecular Function: ATP binding (GO:0005524),Biological Process: protein phosphorylation (GO:0006468)	probable LRR receptor-like serine/threonine-protein kinase At3g47570; K13420 LRR receptor-like serine/threonine-protein kinase FLS2 [EC:2.7.11.1] (A)	Probable LRR receptor-like serine/threonine-protein kinase At3g47570 OS=Arabidopsis thaliana GN=At3g47570 PE=2 SV=1	Protein kinase domain	PREDICTED: probable LRR receptor-like serine/threonine-protein kinase At3g47570 isoform X1 [Sesamum indicum]
	JS4G5460	Molecular Function: protein kinase activity (GO:0004672),Molecular Function: protein tyrosine kinase activity (GO:0004713),Molecular Function: calcium ion binding (GO:0005509),Molecular Function: protein binding (GO:0005515),Molecular Function: ATP binding (GO:0005524),Biological Process: protein phosphorylation (GO:0006468),Molecular Function: polysaccharide binding (GO:0030247)	wall-associated receptor kinase 2-like; K04730 interleukin-1 receptor-associated kinase 1 [EC:2.7.11.1] (A)	Wall-associated receptor kinase 2 OS=Arabidopsis thaliana GN=WAK2 PE=1 SV=1	Calcium-binding EGF domain	PREDICTED: wall-associated receptor kinase 2-like [Erythranthe guttatus]
	JS5G9430	Molecular Function: copper ion binding (GO:0005507),Molecular Function: oxidoreductase activity (GO:0016491),Biological Process: oxidation-reduction process (GO:0055114)	laccase-4-like; K05909 laccase [EC:1.10.3.2] (A)	Laccase-4 OS=Arabidopsis thaliana GN=IRX12 PE=2 SV=2	Multicopper oxidase	PREDICTED: laccase-4-like [Sesamum indicum]
	JS5G20390	Molecular Function: protein kinase activity (GO:0004672),Molecular Function: protein tyrosine kinase activity (GO:0004713),Molecular Function: protein binding (GO:0005515),Molecular Function: ATP binding (GO:0005524),Biological Process: protein phosphorylation (GO:0006468)	probable LRR receptor-like serine/threonine-protein kinase At3g47570; K04730 interleukin-1 receptor-associated kinase 1 [EC:2.7.11.1] (A)	Probable LRR receptor-like serine/threonine-protein kinase At3g47570 OS=Arabidopsis thaliana GN=At3g47570 PE=2 SV=1	Leucine Rich Repeat	PREDICTED: probable LRR receptor-like serine/threonine-protein kinase At3g47570 [Nicotiana tomentosiformis]
	JS5G20400	Molecular Function: protein binding (GO:0005515)	LRR receptor-like serine/threonine-protein kinase EFR; K13428 LRR receptor-like serine/threonine-protein kinase EFR [EC:2.7.11.1] (A)	Probable LRR receptor-like serine/threonine-protein kinase At3g47570 OS=Arabidopsis thaliana GN=At3g47570 PE=2 SV=1	Leucine rich repeat N-terminal domain	PREDICTED: probable LRR receptor-like serine/threonine-protein kinase At3g47570 [Nicotiana tomentosiformis]
	JS5G28920	Molecular Function: nucleotide binding (GO:0000166),Molecular Function: ATP binding (GO:0005524),Cellular Component: membrane (GO:0016020),Molecular Function: ATPase activity (GO:0016887),Molecular Function: nucleoside-triphosphatase activity (GO:0017111)	pleiotropic drug resistance ABC transporter; K08712 ATP-binding cassette, subfamily G (WHITE), member 2, SNQ2 (A)	ABC transporter G family member 42 OS=Oryza sativa subsp. japonica GN=ABCG42 PE=2 SV=1	ABC-transporter extracellular N-terminal	PREDICTED: ABC transporter G family member 35-like [Sesamum indicum]
	JS5G29150	Molecular Function: nucleotide binding (GO:0000166),Molecular Function: ATP binding (GO:0005524),Cellular Component: membrane (GO:0016020),Molecular Function: ATPase activity (GO:0016887),Molecular Function: nucleoside-triphosphatase activity (GO:0017111)	pleiotropic drug resistance ABC transporter; K08712 ATP-binding cassette, subfamily G (WHITE), member 2, SNQ2 (A)	ABC transporter G family member 42 OS=Oryza sativa subsp. japonica GN=ABCG42 PE=2 SV=1	ABC-transporter extracellular N-terminal	PREDICTED: ABC transporter G family member 35-like [Sesamum indicum]
	JS5G30000	Molecular Function: ionotropic glutamate receptor activity (GO:0004970),Molecular Function: transporter activity (GO:0005215),Molecular Function: extracellular-glutamate-gated ion channel activity (GO:0005234),Biological Process: transport (GO:0006810),Cellular Component: membrane (GO:0016020)	glutamate receptor 2.8-like; K05387 glutamate receptor, ionotropic, plant (A)	Glutamate receptor 2.7 OS=Arabidopsis thaliana GN=GLR2.7 PE=2 SV=3	Bacterial extracellular solute-binding proteins, family 3	PREDICTED: glutamate receptor 2.8-like [Nicotiana tomentosiformis]
	JS5G30530	Molecular Function: ionotropic glutamate receptor activity (GO:0004970),Molecular Function: transporter activity (GO:0005215),Molecular Function: extracellular-glutamate-gated ion channel activity (GO:0005234),Biological Process: transport (GO:0006810),Cellular Component: membrane (GO:0016020)	glutamate receptor 2.8-like; K05387 glutamate receptor, ionotropic, plant (A)	Glutamate receptor 2.2 OS=Arabidopsis thaliana GN=GLR2.2 PE=2 SV=1	Bacterial extracellular solute-binding proteins, family 3	PREDICTED: glutamate receptor 2.8-like [Nicotiana tomentosiformis]
	JS5G8470	Molecular Function: copper ion binding (GO:0005507),Molecular Function: oxidoreductase activity (GO:0016491),Biological Process: oxidation-reduction process (GO:0055114)	laccase-12-like; K05909 laccase [EC:1.10.3.2] (A)	Laccase-12 OS=Arabidopsis thaliana GN=LAC12 PE=2 SV=1	Multicopper oxidase	PREDICTED: laccase-12-like [Erythranthe guttatus]
	JS5G8480	Molecular Function: copper ion binding (GO:0005507),Molecular Function: oxidoreductase activity (GO:0016491),Biological Process: oxidation-reduction process (GO:0055114)	laccase-5-like; K05909 laccase [EC:1.10.3.2] (A)	Laccase-12 OS=Arabidopsis thaliana GN=LAC12 PE=2 SV=1	Multicopper oxidase	PREDICTED: laccase-12-like [Erythranthe guttatus]
	JS6G13840	Molecular Function: protein kinase activity (GO:0004672),Molecular Function: protein tyrosine kinase activity (GO:0004713),Molecular Function: protein binding (GO:0005515),Molecular Function: ATP binding (GO:0005524),Biological Process: protein phosphorylation (GO:0006468)	hypothetical protein; K13428 LRR receptor-like serine/threonine-protein kinase EFR [EC:2.7.11.1] (A)	Probable LRR receptor-like serine/threonine-protein kinase At3g47570 OS=Arabidopsis thaliana GN=At3g47570 PE=2 SV=1	Leucine Rich Repeat	PREDICTED: uncharacterized protein LOC105958753 [Erythranthe guttatus]
	JS6G13850	Molecular Function: protein kinase activity (GO:0004672),Molecular Function: protein tyrosine kinase activity (GO:0004713),Molecular Function: protein binding (GO:0005515),Molecular Function: ATP binding (GO:0005524),Biological Process: protein phosphorylation (GO:0006468)	LRR receptor-like serine/threonine-protein kinase EFR; K13428 LRR receptor-like serine/threonine-protein kinase EFR [EC:2.7.11.1] (A)	Probable LRR receptor-like serine/threonine-protein kinase At3g47570 OS=Arabidopsis thaliana GN=At3g47570 PE=2 SV=1	Leucine rich repeat N-terminal domain	hypothetical protein MIMGU_mgv1a000660mg [Erythranthe guttata]
	JS6G22160	Molecular Function: protein kinase activity (GO:0004672),Molecular Function: protein tyrosine kinase activity (GO:0004713),Molecular Function: protein binding (GO:0005515),Molecular Function: ATP binding (GO:0005524),Biological Process: protein phosphorylation (GO:0006468)	hypothetical protein; K13428 LRR receptor-like serine/threonine-protein kinase EFR [EC:2.7.11.1] (A)	Probable LRR receptor-like serine/threonine-protein kinase At3g47570 OS=Arabidopsis thaliana GN=At3g47570 PE=2 SV=1	Leucine rich repeat N-terminal domain	PREDICTED: probable LRR receptor-like serine/threonine-protein kinase At3g47570 [Nicotiana tomentosiformis]
	JS6G26620	Biological Process: defense response (GO:0006952),Molecular Function: ADP binding (GO:0043531)	putative disease resistance protein At1g63350; K13459 disease resistance protein RPS2 (A)	Probable disease resistance protein At4g27220 OS=Arabidopsis thaliana GN=At4g27220 PE=2 SV=1	Leucine rich repeat	PREDICTED: probable disease resistance protein At4g27220 [Sesamum indicum]
	JS6G5330	Molecular Function: protein kinase activity (GO:0004672),Molecular Function: protein tyrosine kinase activity (GO:0004713),Molecular Function: protein binding (GO:0005515),Molecular Function: ATP binding (GO:0005524),Biological Process: protein phosphorylation (GO:0006468)	probable LRR receptor-like serine/threonine-protein kinase At3g47570; K13420 LRR receptor-like serine/threonine-protein kinase FLS2 [EC:2.7.11.1] (A)	Probable LRR receptor-like serine/threonine-protein kinase At3g47570 OS=Arabidopsis thaliana GN=At3g47570 PE=2 SV=1	Leucine Rich repeat	hypothetical protein MIMGU_mgv1a019561mg, partial [Erythranthe guttata]
	JS6G8700	Molecular Function: protein kinase activity (GO:0004672),Molecular Function: protein tyrosine kinase activity (GO:0004713),Molecular Function: calcium ion binding (GO:0005509),Molecular Function: protein binding (GO:0005515),Molecular Function: ATP binding (GO:0005524),Biological Process: protein phosphorylation (GO:0006468),Molecular Function: polysaccharide binding (GO:0030247)	wall-associated receptor kinase-like 5; K04733 interleukin-1 receptor-associated kinase 4 [EC:2.7.11.1] (A)	Wall-associated receptor kinase-like 1 OS=Arabidopsis thaliana GN=WAKL1 PE=2 SV=1	Calcium-binding EGF domain	PREDICTED: wall-associated receptor kinase-like 2 [Sesamum indicum]
	JS6G9110	Molecular Function: protein kinase activity (GO:0004672),Molecular Function: protein tyrosine kinase activity (GO:0004713),Molecular Function: calcium ion binding (GO:0005509),Molecular Function: protein binding (GO:0005515),Molecular Function: ATP binding (GO:0005524),Biological Process: protein phosphorylation (GO:0006468),Molecular Function: polysaccharide binding (GO:0030247)	wall-associated receptor kinase-like 5; K04733 interleukin-1 receptor-associated kinase 4 [EC:2.7.11.1] (A)	Wall-associated receptor kinase-like 1 OS=Arabidopsis thaliana GN=WAKL1 PE=2 SV=1	Calcium-binding EGF domain	PREDICTED: wall-associated receptor kinase-like 2 [Sesamum indicum]
	JS7G16660	Molecular Function: catalytic activity (GO:0003824),Molecular Function: UDP-N-acetylmuramate dehydrogenase activity (GO:0008762),Molecular Function: oxidoreductase activity (GO:0016491),Molecular Function: oxidoreductase activity, acting on CH-OH group of donors (GO:0016614),Molecular Function: flavin adenine dinucleotide binding (GO:0050660),Biological Process: oxidation-reduction process (GO:00…	cysteine desulfurase, mitochondrial precursor; K04487 cysteine desulfurase [EC:2.8.1.7] (A)	Cannabidiolic acid synthase-like 2 OS=Cannabis sativa GN=CBDAS3 PE=2 SV=1	Berberine and berberine like	PREDICTED: tetrahydrocannabinolic acid synthase-like [Eucalyptus grandis]
	JS7G16690	Molecular Function: protein kinase activity (GO:0004672),Molecular Function: protein tyrosine kinase activity (GO:0004713),Molecular Function: calcium ion binding (GO:0005509),Molecular Function: ATP binding (GO:0005524),Biological Process: protein phosphorylation (GO:0006468),Molecular Function: polysaccharide binding (GO:0030247)	wall-associated receptor kinase-like 5; K04733 interleukin-1 receptor-associated kinase 4 [EC:2.7.11.1] (A)	Wall-associated receptor kinase-like 22 OS=Arabidopsis thaliana GN=WAKL22 PE=2 SV=1	Calcium-binding EGF domain	PREDICTED: wall-associated receptor kinase 5-like [Erythranthe guttatus]
	JS7G18770	Molecular Function: copper ion binding (GO:0005507),Molecular Function: oxidoreductase activity (GO:0016491),Biological Process: oxidation-reduction process (GO:0055114)	laccase-1-like; K05909 laccase [EC:1.10.3.2] (A)	Laccase-1 OS=Arabidopsis thaliana GN=LAC1 PE=2 SV=1	Multicopper oxidase	PREDICTED: laccase-1-like [Sesamum indicum]
	JS7G6130	Molecular Function: protein kinase activity (GO:0004672),Molecular Function: protein tyrosine kinase activity (GO:0004713),Molecular Function: protein binding (GO:0005515),Molecular Function: ATP binding (GO:0005524),Biological Process: protein phosphorylation (GO:0006468)	LRR receptor-like serine/threonine-protein kinase EFR; K13420 LRR receptor-like serine/threonine-protein kinase FLS2 [EC:2.7.11.1] (A)	Probable LRR receptor-like serine/threonine-protein kinase At3g47570 OS=Arabidopsis thaliana GN=At3g47570 PE=2 SV=1	Leucine rich repeat N-terminal domain	PREDICTED: putative receptor-like protein kinase At3g47110 [Erythranthe guttatus]
	JS8G3560	Molecular Function: copper ion binding (GO:0005507),Molecular Function: oxidoreductase activity (GO:0016491),Biological Process: oxidation-reduction process (GO:0055114)	laccase-17; K05909 laccase [EC:1.10.3.2] (A)	Laccase-17 OS=Arabidopsis thaliana GN=LAC17 PE=2 SV=1	Multicopper oxidase	PREDICTED: laccase-17 [Sesamum indicum]
	JS8G4630	Molecular Function: copper ion binding (GO:0005507),Molecular Function: oxidoreductase activity (GO:0016491),Biological Process: oxidation-reduction process (GO:0055114)	laccase-17; K05909 laccase [EC:1.10.3.2] (A)	Laccase-17 OS=Arabidopsis thaliana GN=LAC17 PE=2 SV=1	Multicopper oxidase	PREDICTED: laccase-17 [Sesamum indicum]
	JS9G11350	Molecular Function: copper ion binding (GO:0005507),Molecular Function: oxidoreductase activity (GO:0016491),Biological Process: oxidation-reduction process (GO:0055114)	laccase-14; K05909 laccase [EC:1.10.3.2] (A)	Laccase-14 OS=Arabidopsis thaliana GN=LAC14 PE=2 SV=1	Multicopper oxidase	PREDICTED: laccase-14 [Sesamum indicum]
	JS9G13360	Molecular Function: nucleotide binding (GO:0000166),Molecular Function: ATP binding (GO:0005524),Cellular Component: membrane (GO:0016020),Molecular Function: ATPase activity (GO:0016887),Molecular Function: nucleoside-triphosphatase activity (GO:0017111)	pleiotropic drug resistance ABC transporter; K08712 ATP-binding cassette, subfamily G (WHITE), member 2, SNQ2 (A)	Pleiotropic drug resistance protein 3 OS=Nicotiana tabacum GN=PDR3 PE=2 SV=1	ABC-transporter extracellular N-terminal	PREDICTED: pleiotropic drug resistance protein 3 [Nicotiana sylvestris]
	JS10G12540	Molecular Function: protein kinase activity (GO:0004672),Molecular Function: protein tyrosine kinase activity (GO:0004713),Molecular Function: protein binding (GO:0005515),Molecular Function: ATP binding (GO:0005524),Biological Process: protein phosphorylation (GO:0006468)	putative receptor-like protein kinase At3g47110; K13420 LRR receptor-like serine/threonine-protein kinase FLS2 [EC:2.7.11.1] (A)	Probable LRR receptor-like serine/threonine-protein kinase At3g47570 OS=Arabidopsis thaliana GN=At3g47570 PE=2 SV=1	Leucine rich repeat N-terminal domain	unnamed protein product [Coffea canephora]
	JS10G17620	Molecular Function: protein kinase activity (GO:0004672),Molecular Function: protein tyrosine kinase activity (GO:0004713),Molecular Function: calcium ion binding (GO:0005509),Molecular Function: protein binding (GO:0005515),Molecular Function: ATP binding (GO:0005524),Biological Process: protein phosphorylation (GO:0006468),Molecular Function: polysaccharide binding (GO:0030247)	wall-associated receptor kinase-like 5; K04733 interleukin-1 receptor-associated kinase 4 [EC:2.7.11.1] (A)	Wall-associated receptor kinase 2 OS=Arabidopsis thaliana GN=WAK2 PE=1 SV=1	Calcium-binding EGF domain	PREDICTED: uncharacterized protein LOC103713459 [Phoenix dactylifera]
