# Supplementary material for: The Jasmine (Jasminum sambac) Genome Provides Insight into the Biosynthesis of Flower Fragrances and Jasmonates
Source: Genomics Proteomics Bioinformatics. 2022 Dec 29;21(1):127–49. doi: 10.1016/j.gpb.2022.12.005 (PMC10372924; doi:10.1016/j.gpb.2022.12.005)
Supplement: Supplementary Table S12 — TPS genes containing at least one conserved domain in the genome of J. sambac [file mmc12.xlsx]

## Sheet: Tab S12
Table S12 TPS genes containing at least one conserved domain in the genome of J. sambac
Gene ID	Conserved domain(s)	Number of domains	FB (fpkm)	FF (fpkm)	NL (fpkm)	GO description	KEGG description	Swiss-Prot_description	Pfam description	NR description
JS1G19000	PF01397; PF03936	2	0.26032	2.13669	0.866836	Molecular Function: magnesium ion binding (GO:0000287),Biological Process: metabolic process (GO:0008152),Molecular Function: terpene synthase activity (GO:0010333),Molecular Function: lyase activity (GO:0016829)	TPS31, SlTPS31; sesquiterpene synthase (EC:4.2.3.88); K18117 viridiflorene synthase [EC:4.2.3.88] (A)	Viridiflorene synthase OS=Solanum lycopersicum GN=TPS31 PE=1 SV=1	Terpene synthase, N-terminal domain	PREDICTED: vetispiradiene synthase 3-like [Sesamum indicum]
JS2G4640	PF01397; PF03936	2	0	0.0349968	0	Molecular Function: magnesium ion binding (GO:0000287),Biological Process: metabolic process (GO:0008152),Molecular Function: terpene synthase activity (GO:0010333),Molecular Function: lyase activity (GO:0016829)	viridiflorene synthase; K18117 viridiflorene synthase [EC:4.2.3.88] (A)	Viridiflorene synthase OS=Solanum lycopersicum GN=TPS31 PE=1 SV=1	Terpene synthase, N-terminal domain	PREDICTED: vetispiradiene synthase 3-like [Sesamum indicum]
JS2G4650	PF01397; PF03936	2	0	0	0	Molecular Function: magnesium ion binding (GO:0000287),Biological Process: metabolic process (GO:0008152),Molecular Function: terpene synthase activity (GO:0010333),Molecular Function: lyase activity (GO:0016829)	viridiflorene synthase; K18117 viridiflorene synthase [EC:4.2.3.88] (A)	Viridiflorene synthase OS=Solanum lycopersicum GN=TPS31 PE=1 SV=1	Terpene synthase, N-terminal domain	PREDICTED: vetispiradiene synthase 3-like [Sesamum indicum]
JS11G13020	PF01397; PF03936	2	0.093501	0	1.14163	Molecular Function: magnesium ion binding (GO:0000287),Biological Process: metabolic process (GO:0008152),Molecular Function: terpene synthase activity (GO:0010333),Molecular Function: lyase activity (GO:0016829)	PVS4; vetispiradiene synthase 1-like; K14182 vetispiradiene synthase [EC:4.2.3.21] (A)	5-epi-aristolochene synthase OS=Nicotiana tabacum GN=EAS3 PE=1 SV=3	Terpene synthase, N-terminal domain	PREDICTED: vetispiradiene synthase 3-like [Sesamum indicum]
JS11G13030	PF01397; PF03936	2	0.0119413	0.0988708	0.118232	Molecular Function: magnesium ion binding (GO:0000287),Biological Process: metabolic process (GO:0008152),Molecular Function: terpene synthase activity (GO:0010333),Molecular Function: lyase activity (GO:0016829)	TPS33; vetispiradiene synthase 1; K14182 vetispiradiene synthase [EC:4.2.3.21] (A)	5-epi-aristolochene synthase 3 OS=Nicotiana attenuata PE=1 SV=1	Terpene synthase, N-terminal domain	PREDICTED: vetispiradiene synthase 3-like [Sesamum indicum]
JS11G13040	PF01397; PF03936	2	0.301828	0.0224779	0	Molecular Function: magnesium ion binding (GO:0000287),Biological Process: metabolic process (GO:0008152),Molecular Function: terpene synthase activity (GO:0010333),Molecular Function: lyase activity (GO:0016829)	TPS33; vetispiradiene synthase 1; K14182 vetispiradiene synthase [EC:4.2.3.21] (A)	Vetispiradiene synthase 1 OS=Solanum tuberosum GN=PVS1 PE=1 SV=1	Terpene synthase, N-terminal domain	PREDICTED: vetispiradiene synthase 3-like [Sesamum indicum]
JS11G13060	PF01397; PF03936	2	0.222903	0	0	Molecular Function: magnesium ion binding (GO:0000287),Biological Process: metabolic process (GO:0008152),Molecular Function: terpene synthase activity (GO:0010333),Molecular Function: lyase activity (GO:0016829)	TPS33; vetispiradiene synthase 1; K14182 vetispiradiene synthase [EC:4.2.3.21] (A)	Viridiflorene synthase OS=Solanum lycopersicum GN=TPS31 PE=1 SV=1	Terpene synthase, N-terminal domain	PREDICTED: vetispiradiene synthase 3-like [Sesamum indicum]
JS11G18460	PF01397; PF03936	2	0.0512143	0.0122332	0.50324	Molecular Function: magnesium ion binding (GO:0000287),Biological Process: metabolic process (GO:0008152),Molecular Function: terpene synthase activity (GO:0010333),Molecular Function: lyase activity (GO:0016829)	ent-copalyl diphosphate synthase, chloroplastic-like; K04120 ent-copalyl diphosphate synthase [EC:5.5.1.13] (A)	Ent-copalyl diphosphate synthase, chloroplastic OS=Pisum sativum PE=2 SV=1	Terpene synthase family, metal binding domain	putative copalyl diphosphate synthase [Scoparia dulcis]
JS11G18580	PF01397; PF03936	2	0.188827	0.620065	0	Molecular Function: magnesium ion binding (GO:0000287),Biological Process: metabolic process (GO:0008152),Molecular Function: terpene synthase activity (GO:0010333),Molecular Function: lyase activity (GO:0016829)	ent-copalyl diphosphate synthase, chloroplastic-like; K04120 ent-copalyl diphosphate synthase [EC:5.5.1.13] (A)	Ent-copalyl diphosphate synthase, chloroplastic OS=Pisum sativum PE=2 SV=1	Terpene synthase family, metal binding domain	putative copalyl diphosphate synthase [Scoparia dulcis]
JS11G4240	PF01397; PF03936	2	0	0.263394	0.34352	Molecular Function: magnesium ion binding (GO:0000287),Biological Process: metabolic process (GO:0008152),Molecular Function: terpene synthase activity (GO:0010333),Molecular Function: lyase activity (GO:0016829)	viridiflorene synthase; K18117 viridiflorene synthase [EC:4.2.3.88] (A)	Germacrene A synthase OS=Pogostemon cablin PE=1 SV=1	Terpene synthase, N-terminal domain	PREDICTED: vetispiradiene synthase 3-like [Sesamum indicum]
JS12G14830	PF01397; PF03936	2	0.0499111	0.049062	0.208177	Molecular Function: magnesium ion binding (GO:0000287),Biological Process: metabolic process (GO:0008152),Molecular Function: terpene synthase activity (GO:0010333),Molecular Function: lyase activity (GO:0016829)	TPS31, SlTPS31; sesquiterpene synthase (EC:4.2.3.88); K18117 viridiflorene synthase [EC:4.2.3.88] (A)	5-epi-aristolochene synthase 2 OS=Nicotiana attenuata PE=1 SV=1	Terpene synthase family, metal binding domain	PREDICTED: vetispiradiene synthase 3-like [Sesamum indicum]
JS13G8220	PF01397; PF03936	2	0	0.018117	0	Molecular Function: magnesium ion binding (GO:0000287),Biological Process: metabolic process (GO:0008152),Molecular Function: terpene synthase activity (GO:0010333),Molecular Function: lyase activity (GO:0016829)	copal-8-ol diphosphate hydratase, chloroplastic-like; K04120 ent-copalyl diphosphate synthase [EC:5.5.1.13] (A)	Copal-8-ol diphosphate hydratase, chloroplastic OS=Nicotiana tabacum GN=CPS2 PE=1 SV=1	Terpene synthase, N-terminal domain	PREDICTED: copal-8-ol diphosphate hydratase, chloroplastic-like isoform X3 [Nicotiana sylvestris]
JS3G12830	PF01397; PF03936	2	0.0287402	0.603981	11.0692	Molecular Function: magnesium ion binding (GO:0000287),Biological Process: metabolic process (GO:0008152),Molecular Function: terpene synthase activity (GO:0010333),Molecular Function: lyase activity (GO:0016829)	(-)-germacrene D synthase (EC:4.2.3.22 4.2.3.75); K15803 (-)-germacrene D synthase [EC:4.2.3.22 4.2.3.75] (A)	(-)-germacrene D synthase OS=Vitis vinifera GN=VIT_19s0014g04930 PE=1 SV=1	Terpene synthase, N-terminal domain	PREDICTED: LOW QUALITY PROTEIN: beta-caryophyllene synthase-like [Sesamum indicum]
JS3G12850	PF01397; PF03936	2	0.0128576	3.05294	2.14344	Molecular Function: magnesium ion binding (GO:0000287),Biological Process: metabolic process (GO:0008152),Molecular Function: terpene synthase activity (GO:0010333),Molecular Function: lyase activity (GO:0016829)	(-)-germacrene D synthase (EC:4.2.3.22 4.2.3.75); K15803 (-)-germacrene D synthase [EC:4.2.3.22 4.2.3.75] (A)	(-)-germacrene D synthase OS=Vitis vinifera GN=VIT_19s0014g04930 PE=1 SV=1	Terpene synthase, N-terminal domain	PREDICTED: LOW QUALITY PROTEIN: beta-caryophyllene synthase-like [Sesamum indicum]
JS4G7120	PF01397; PF03936	2	7.00988	8.27442	1.89308	Molecular Function: magnesium ion binding (GO:0000287),Biological Process: metabolic process (GO:0008152),Molecular Function: terpene synthase activity (GO:0010333),Molecular Function: lyase activity (GO:0016829)	ent-kaur-16-ene synthase, chloroplastic; K04121 ent-kaurene synthase [EC:4.2.3.19] (A)	Ent-kaur-16-ene synthase, chloroplastic OS=Cucurbita maxima PE=1 SV=1	Terpene synthase, N-terminal domain	PREDICTED: ent-kaur-16-ene synthase, chloroplastic [Sesamum indicum]
JS4G7150	PF01397; PF03936	2	0.438335	0.0667619	7.41806	Molecular Function: magnesium ion binding (GO:0000287),Biological Process: metabolic process (GO:0008152),Molecular Function: terpene synthase activity (GO:0010333),Molecular Function: lyase activity (GO:0016829)	(E)-beta-caryophyllene synthase; K15803 (-)-germacrene D synthase [EC:4.2.3.22 4.2.3.75] (A)	Germacrene-D synthase OS=Ocimum basilicum GN=GDS PE=1 SV=1	Terpene synthase, N-terminal domain	PREDICTED: germacrene-D synthase-like [Sesamum indicum]
JS4G10370	PF01397; PF03936	2	1.23526	0	0	Molecular Function: magnesium ion binding (GO:0000287),Biological Process: metabolic process (GO:0008152),Molecular Function: terpene synthase activity (GO:0010333),Molecular Function: lyase activity (GO:0016829)	(-)-germacrene D synthase (EC:4.2.3.22 4.2.3.75); K15803 (-)-germacrene D synthase [EC:4.2.3.22 4.2.3.75] (A)	(-)-germacrene D synthase OS=Vitis vinifera GN=VIT_19s0014g04930 PE=1 SV=1	Terpene synthase, N-terminal domain	terpene synthase [Camellia sinensis]
JS4G10400	PF01397; PF03936	2	280.84	1.04031	0	Molecular Function: magnesium ion binding (GO:0000287),Biological Process: metabolic process (GO:0008152),Molecular Function: terpene synthase activity (GO:0010333),Molecular Function: lyase activity (GO:0016829)	(-)-germacrene D synthase (EC:4.2.3.22 4.2.3.75); K15803 (-)-germacrene D synthase [EC:4.2.3.22 4.2.3.75] (A)	Germacrene-D synthase OS=Ocimum basilicum GN=GDS PE=1 SV=1	Terpene synthase, N-terminal domain	PREDICTED: germacrene-D synthase-like [Sesamum indicum]
JS4G10410	PF01397; PF03936	2	364.603	0.874603	0	Molecular Function: magnesium ion binding (GO:0000287),Biological Process: metabolic process (GO:0008152),Molecular Function: terpene synthase activity (GO:0010333),Molecular Function: lyase activity (GO:0016829)	(-)-germacrene D synthase (EC:4.2.3.22 4.2.3.75); K15803 (-)-germacrene D synthase [EC:4.2.3.22 4.2.3.75] (A)	Germacrene-D synthase OS=Ocimum basilicum GN=GDS PE=1 SV=1	Terpene synthase family, metal binding domain	RecName: Full=Germacrene-D synthase; AltName: Full=(-)-germacrene D synthase [Ocimum basilicum]
JS4G10530	PF01397; PF03936	2	0.0833586	0.0134583	0	Molecular Function: magnesium ion binding (GO:0000287),Biological Process: metabolic process (GO:0008152),Molecular Function: terpene synthase activity (GO:0010333),Molecular Function: lyase activity (GO:0016829)	(-)-germacrene D synthase (EC:4.2.3.22 4.2.3.75); K15803 (-)-germacrene D synthase [EC:4.2.3.22 4.2.3.75] (A)	(-)-germacrene D synthase OS=Vitis vinifera GN=VIT_19s0014g04930 PE=1 SV=1	Terpene synthase, N-terminal domain	terpene synthase [Camellia sinensis]
JS4G10550	PF01397; PF03936	2	26.3609	0	0	Molecular Function: magnesium ion binding (GO:0000287),Biological Process: metabolic process (GO:0008152),Molecular Function: terpene synthase activity (GO:0010333),Molecular Function: lyase activity (GO:0016829)	(-)-germacrene D synthase (EC:4.2.3.22 4.2.3.75); K15803 (-)-germacrene D synthase [EC:4.2.3.22 4.2.3.75] (A)	Germacrene-D synthase OS=Ocimum basilicum GN=GDS PE=1 SV=1	Terpene synthase family, metal binding domain	terpene synthase 3 [Origanum vulgare]
JS4G10560	PF03936	1	5.6321	0.0299074	0	Molecular Function: magnesium ion binding (GO:0000287),Molecular Function: terpene synthase activity (GO:0010333),Molecular Function: lyase activity (GO:0016829)	(-)-germacrene D synthase-like; K15803 (-)-germacrene D synthase [EC:4.2.3.22 4.2.3.75] (A)	Germacrene-D synthase OS=Ocimum basilicum GN=GDS PE=1 SV=1	Terpene synthase family, metal binding domain	terpene synthase [Camellia sinensis]
JS4G10580	PF01397; PF03936	2	319.912	0.833304	0	Molecular Function: magnesium ion binding (GO:0000287),Biological Process: metabolic process (GO:0008152),Molecular Function: terpene synthase activity (GO:0010333),Molecular Function: lyase activity (GO:0016829)	(-)-germacrene D synthase (EC:4.2.3.22 4.2.3.75); K15803 (-)-germacrene D synthase [EC:4.2.3.22 4.2.3.75] (A)	Germacrene-D synthase OS=Ocimum basilicum GN=GDS PE=1 SV=1	Terpene synthase, N-terminal domain	PREDICTED: germacrene-D synthase-like [Sesamum indicum]
JS4G10590	PF01397; PF03936	2	0.821851	0.0422146	0	Molecular Function: magnesium ion binding (GO:0000287),Biological Process: metabolic process (GO:0008152),Molecular Function: terpene synthase activity (GO:0010333),Molecular Function: lyase activity (GO:0016829)	(-)-germacrene D synthase (EC:4.2.3.22 4.2.3.75); K15803 (-)-germacrene D synthase [EC:4.2.3.22 4.2.3.75] (A)	Germacrene-D synthase OS=Ocimum basilicum GN=GDS PE=1 SV=1	Terpene synthase family, metal binding domain	RecName: Full=Germacrene-D synthase; AltName: Full=(-)-germacrene D synthase [Ocimum basilicum]
JS4G10600	PF01397; PF03936	2	4.62693	0.549799	0	Molecular Function: magnesium ion binding (GO:0000287),Biological Process: metabolic process (GO:0008152),Molecular Function: terpene synthase activity (GO:0010333),Molecular Function: lyase activity (GO:0016829)	(-)-germacrene D synthase (EC:4.2.3.22 4.2.3.75); K15803 (-)-germacrene D synthase [EC:4.2.3.22 4.2.3.75] (A)	Germacrene-D synthase OS=Ocimum basilicum GN=GDS PE=1 SV=1	Terpene synthase, N-terminal domain	PREDICTED: germacrene-D synthase-like [Sesamum indicum]
JS4G13850	PF01397; PF03936	2	0.947005	0.261211	0	Molecular Function: magnesium ion binding (GO:0000287),Biological Process: metabolic process (GO:0008152),Molecular Function: terpene synthase activity (GO:0010333),Molecular Function: lyase activity (GO:0016829)	(-)-a-terpineol synthase (EC:4.2.3.111); K18108 (-)-alpha-terpineol synthase [EC:4.2.3.111] (A)	Trans-alpha-bergamotene synthase OS=Phyla dulcis PE=1 SV=1	Terpene synthase, N-terminal domain	PREDICTED: trans-alpha-bergamotene synthase-like [Sesamum indicum]
JS4G13870	PF01397; PF03936	2	0	0	0	Molecular Function: magnesium ion binding (GO:0000287),Biological Process: metabolic process (GO:0008152),Molecular Function: terpene synthase activity (GO:0010333),Molecular Function: lyase activity (GO:0016829)	(-)-a-terpineol synthase (EC:4.2.3.111); K18108 (-)-alpha-terpineol synthase [EC:4.2.3.111] (A)	Trans-alpha-bergamotene synthase OS=Phyla dulcis PE=1 SV=1	Terpene synthase, N-terminal domain	PREDICTED: trans-alpha-bergamotene synthase-like [Sesamum indicum]
JS4G13880	PF01397; PF03936	2	1.91906	8.4018	0.0450935	Molecular Function: magnesium ion binding (GO:0000287),Biological Process: metabolic process (GO:0008152),Molecular Function: terpene synthase activity (GO:0010333),Molecular Function: lyase activity (GO:0016829)	(3S,6E)-nerolidol synthase 1-like; K15086 (3S)-linalool synthase [EC:4.2.3.25] (A)	Trans-alpha-bergamotene synthase OS=Phyla dulcis PE=1 SV=1	Terpene synthase, N-terminal domain	nerolidol/linalool synthase 1 [Antirrhinum majus]
JS4G16830	PF01397; PF03936	2	2.85305	6.74662	0.179171	Molecular Function: magnesium ion binding (GO:0000287),Biological Process: metabolic process (GO:0008152),Molecular Function: terpene synthase activity (GO:0010333),Molecular Function: lyase activity (GO:0016829)	(3S,6E)-nerolidol synthase 1-like; K15086 (3S)-linalool synthase [EC:4.2.3.25] (A)	Tricyclene synthase Oc15, chloroplastic OS=Antirrhinum majus GN=Oc15 PE=1 SV=1	Terpene synthase, N-terminal domain	nerolidol/linalool synthase 1 [Antirrhinum majus]
JS4G16840	PF01397	1	0	0	0	Biological Process: metabolic process (GO:0008152),Molecular Function: terpene synthase activity (GO:0010333),Molecular Function: lyase activity (GO:0016829)	(-)-a-terpineol synthase (EC:4.2.3.111); K18108 (-)-alpha-terpineol synthase [EC:4.2.3.111] (A)	Exo-alpha-bergamotene synthase OS=Lavandula angustifolia PE=1 SV=1	Terpene synthase, N-terminal domain	monoterpene synthases [Picrorhiza kurrooa]
JS4G1780	PF01397; PF03936	2	0	0.304042	1.24331	Molecular Function: magnesium ion binding (GO:0000287),Biological Process: metabolic process (GO:0008152),Molecular Function: terpene synthase activity (GO:0010333),Molecular Function: lyase activity (GO:0016829)	TPS33; vetispiradiene synthase 1; K14182 vetispiradiene synthase [EC:4.2.3.21] (A)	Viridiflorene synthase OS=Solanum lycopersicum GN=TPS31 PE=1 SV=1	Terpene synthase, N-terminal domain	PREDICTED: vetispiradiene synthase 3-like [Sesamum indicum]
JS4G1800	PF01397	1	0	0	0.458574	Biological Process: metabolic process (GO:0008152),Molecular Function: terpene synthase activity (GO:0010333),Molecular Function: lyase activity (GO:0016829)	viridiflorene synthase; K18117 viridiflorene synthase [EC:4.2.3.88] (A)	Germacrene A synthase OS=Pogostemon cablin PE=1 SV=1	Terpene synthase, N-terminal domain	PREDICTED: vetispiradiene synthase 3-like [Sesamum indicum]
JS4G1840	PF01397	1	0	0	0.0363983	Biological Process: metabolic process (GO:0008152),Molecular Function: terpene synthase activity (GO:0010333),Molecular Function: lyase activity (GO:0016829)	TPS31, SlTPS31; sesquiterpene synthase (EC:4.2.3.88); K18117 viridiflorene synthase [EC:4.2.3.88] (A)	Germacrene A synthase OS=Pogostemon cablin PE=1 SV=1	Terpene synthase, N-terminal domain	PREDICTED: vetispiradiene synthase 3-like [Sesamum indicum]
JS4G3180	PF03936	1	87.9829	0.176371	686.42	Molecular Function: magnesium ion binding (GO:0000287),Molecular Function: terpene synthase activity (GO:0010333),Molecular Function: lyase activity (GO:0016829)	geraniol synthase, chloroplastic-like; K15086 (3S)-linalool synthase [EC:4.2.3.25] (A)	Geraniol synthase, chloroplastic OS=Ocimum basilicum GN=GES PE=1 SV=1	Terpene synthase family, metal binding domain	geraniol synthase 1 [Olea europaea]
JS4G3190	PF01397; PF03936	2	41.07	0.122331	125.795	Molecular Function: magnesium ion binding (GO:0000287),Biological Process: metabolic process (GO:0008152),Molecular Function: terpene synthase activity (GO:0010333),Molecular Function: lyase activity (GO:0016829)	geraniol synthase, chloroplastic-like; K15086 (3S)-linalool synthase [EC:4.2.3.25] (A)	R-linalool synthase, chloroplastic OS=Ocimum basilicum GN=LIS PE=1 SV=1	Terpene synthase family, metal binding domain	geraniol synthase 1 [Olea europaea]
JS4G5270	PF01397; PF03936	2	8.03021	0.334354	0.594635	Molecular Function: magnesium ion binding (GO:0000287),Biological Process: metabolic process (GO:0008152),Molecular Function: terpene synthase activity (GO:0010333),Molecular Function: lyase activity (GO:0016829)	(E,E)-geranyllinalool synthase-like; K17982 geranyllinalool synthase [EC:4.2.3.144] (A)	(E,E)-geranyllinalool synthase OS=Arabidopsis thaliana GN=GES PE=1 SV=1	Terpene synthase, N-terminal domain	unnamed protein product [Coffea canephora]
JS4G5280	PF01397; PF03936	2	53.599	415.724	0.176102	Molecular Function: magnesium ion binding (GO:0000287),Biological Process: metabolic process (GO:0008152),Molecular Function: terpene synthase activity (GO:0010333),Molecular Function: lyase activity (GO:0016829)	(E,E)-geranyllinalool synthase-like; K17982 geranyllinalool synthase [EC:4.2.3.144] (A)	(E,E)-geranyllinalool synthase OS=Arabidopsis thaliana GN=GES PE=1 SV=1	Terpene synthase, N-terminal domain	unnamed protein product [Coffea canephora]
JS5G17310	PF01397; PF03936	2	0	0	0	Molecular Function: magnesium ion binding (GO:0000287),Biological Process: metabolic process (GO:0008152),Molecular Function: terpene synthase activity (GO:0010333),Molecular Function: lyase activity (GO:0016829)	TPS33; vetispiradiene synthase 1; K14182 vetispiradiene synthase [EC:4.2.3.21] (A)	Germacrene A synthase OS=Pogostemon cablin PE=1 SV=1	Terpene synthase, N-terminal domain	PREDICTED: vetispiradiene synthase 3-like [Sesamum indicum]
JS6G20740	PF01397; PF03936	2	1.69854	37.3539	0.165472	Molecular Function: magnesium ion binding (GO:0000287),Biological Process: metabolic process (GO:0008152),Molecular Function: terpene synthase activity (GO:0010333),Molecular Function: lyase activity (GO:0016829)	(E)-beta-ocimene synthase; K12742 isoprene synthase [EC:4.2.3.27] (A)	Isoprene synthase, chloroplastic OS=Populus tremuloides GN=ISPS PE=3 SV=1	Terpene synthase, N-terminal domain	terpene synthase 3 [Olea europaea]
JS6G20750	PF01397; PF03936	2	1.98163	0.125306	0	Molecular Function: magnesium ion binding (GO:0000287),Biological Process: metabolic process (GO:0008152),Molecular Function: terpene synthase activity (GO:0010333),Molecular Function: lyase activity (GO:0016829)	(E)-beta-ocimene synthase; K12742 isoprene synthase [EC:4.2.3.27] (A)	Isoprene synthase, chloroplastic OS=Populus tremuloides GN=ISPS PE=3 SV=1	Terpene synthase, N-terminal domain	terpene synthase 3 [Olea europaea]
JS6G23500	PF01397; PF03936	2	54.2324	239.999	1.21043	Molecular Function: magnesium ion binding (GO:0000287),Biological Process: metabolic process (GO:0008152),Molecular Function: terpene synthase activity (GO:0010333),Molecular Function: lyase activity (GO:0016829)	(R)-limonene synthase, putative (EC:4.2.3.20); K14173 alpha-farnesene synthase [EC:4.2.3.46] (A)	Alpha-farnesene synthase OS=Ricinus communis GN=TPS7 PE=1 SV=2	Terpene synthase, N-terminal domain	terpene synthase 2 [Olea europaea]
JS6G23510	PF01397; PF03936	2	433.584	74.7815	7.99599	Molecular Function: magnesium ion binding (GO:0000287),Biological Process: metabolic process (GO:0008152),Molecular Function: terpene synthase activity (GO:0010333),Molecular Function: lyase activity (GO:0016829)	(E,E)-alpha-farnesene synthase-like; K14173 alpha-farnesene synthase [EC:4.2.3.46] (A)	Alpha-farnesene synthase OS=Ricinus communis GN=TPS7 PE=1 SV=2	Terpene synthase, N-terminal domain	terpene synthase 2 [Olea europaea]
JS7G9420	PF01397; PF03936	2	0	0.167567	0	Molecular Function: magnesium ion binding (GO:0000287),Biological Process: metabolic process (GO:0008152),Molecular Function: terpene synthase activity (GO:0010333),Molecular Function: lyase activity (GO:0016829)	TPS31, SlTPS31; sesquiterpene synthase (EC:4.2.3.88); K18117 viridiflorene synthase [EC:4.2.3.88] (A)	Viridiflorene synthase OS=Solanum lycopersicum GN=TPS31 PE=1 SV=1	Terpene synthase, N-terminal domain	PREDICTED: vetispiradiene synthase 3-like [Sesamum indicum]
JS7G18180	PF01397	1	0.0319024	0	0	Biological Process: metabolic process (GO:0008152),Molecular Function: terpene synthase activity (GO:0010333),Molecular Function: lyase activity (GO:0016829)	tricyclene synthase Oc15, chloroplastic-like; K15086 (3S)-linalool synthase [EC:4.2.3.25] (A)	Tricyclene synthase Oc15, chloroplastic OS=Antirrhinum majus GN=Oc15 PE=1 SV=1	Terpene synthase, N-terminal domain	PREDICTED: tricyclene synthase Oc15, chloroplastic-like [Sesamum indicum]
JS7G18190	PF01397; PF03936	2	20.3304	0.843557	0.031077	Molecular Function: magnesium ion binding (GO:0000287),Biological Process: metabolic process (GO:0008152),Molecular Function: terpene synthase activity (GO:0010333),Molecular Function: lyase activity (GO:0016829)	tricyclene synthase Oc15, chloroplastic-like; K15086 (3S)-linalool synthase [EC:4.2.3.25] (A)	(3S,6E)-nerolidol synthase 1, chloroplastic OS=Fragaria vesca PE=1 SV=1	Terpene synthase, N-terminal domain	nerolidol/linalool synthase 1 [Antirrhinum majus]
JS7G18490	PF01397	1	0.0315142	0	0	Biological Process: metabolic process (GO:0008152),Molecular Function: terpene synthase activity (GO:0010333),Molecular Function: lyase activity (GO:0016829)	tricyclene synthase Oc15, chloroplastic-like; K15086 (3S)-linalool synthase [EC:4.2.3.25] (A)	Tricyclene synthase Oc15, chloroplastic OS=Antirrhinum majus GN=Oc15 PE=1 SV=1	Terpene synthase, N-terminal domain	PREDICTED: tricyclene synthase Oc15, chloroplastic-like [Sesamum indicum]
JS7G18500	PF01397; PF03936	2	20.142	0.936821	0	Molecular Function: magnesium ion binding (GO:0000287),Biological Process: metabolic process (GO:0008152),Molecular Function: terpene synthase activity (GO:0010333),Molecular Function: lyase activity (GO:0016829)	tricyclene synthase Oc15, chloroplastic-like; K15086 (3S)-linalool synthase [EC:4.2.3.25] (A)	Tricyclene synthase Oc15, chloroplastic OS=Antirrhinum majus GN=Oc15 PE=1 SV=1	Terpene synthase, N-terminal domain	nerolidol/linalool synthase 1 [Antirrhinum majus]
JS8G12900	PF01397; PF03936	2	0	0.0110502	0	Molecular Function: magnesium ion binding (GO:0000287),Biological Process: metabolic process (GO:0008152),Molecular Function: terpene synthase activity (GO:0010333),Molecular Function: lyase activity (GO:0016829)	copal-8-ol diphosphate hydratase, chloroplastic-like; K04120 ent-copalyl diphosphate synthase [EC:5.5.1.13] (A)	Copal-8-ol diphosphate hydratase, chloroplastic OS=Nicotiana tabacum GN=CPS2 PE=1 SV=1	Terpene synthase family, metal binding domain	PREDICTED: copal-8-ol diphosphate hydratase, chloroplastic-like [Sesamum indicum]
JS8G12960	PF01397; PF03936	2	0	0	0	Molecular Function: magnesium ion binding (GO:0000287),Biological Process: metabolic process (GO:0008152),Molecular Function: terpene synthase activity (GO:0010333),Molecular Function: lyase activity (GO:0016829)	copal-8-ol diphosphate hydratase, chloroplastic-like; K04120 ent-copalyl diphosphate synthase [EC:5.5.1.13] (A)	Copal-8-ol diphosphate hydratase, chloroplastic OS=Nicotiana tabacum GN=CPS2 PE=1 SV=1	Terpene synthase family, metal binding domain	PREDICTED: copal-8-ol diphosphate hydratase, chloroplastic-like [Sesamum indicum]
JS8G12970	PF03936	1	0	0	0	Molecular Function: magnesium ion binding (GO:0000287),Molecular Function: terpene synthase activity (GO:0010333),Molecular Function: lyase activity (GO:0016829)	Ent-kaurene synthase A, chloroplast precursor, putative (EC:5.5.1.13); K04120 ent-copalyl diphosphate synthase [EC:5.5.1.13] (A)	Copal-8-ol diphosphate hydratase, chloroplastic OS=Nicotiana tabacum GN=CPS2 PE=1 SV=1	Terpene synthase family, metal binding domain	Ent-kaurene synthase A, chloroplast precursor, putative [Ricinus communis]
JS8G13010	PF03936	1	0	0	0	Molecular Function: magnesium ion binding (GO:0000287),Molecular Function: terpene synthase activity (GO:0010333),Molecular Function: lyase activity (GO:0016829)	beta-phellandrene synthase (neryl-diphosphate-cyclizing), chloroplastic-like; K04121 ent-kaurene synthase [EC:4.2.3.19] (A)	Cis-abienol synthase, chloroplastic OS=Nicotiana tabacum GN=ABS PE=1 SV=1	Terpene synthase family, metal binding domain	diterpene synthase TPS3 [Plectranthus barbatus]
JS8G13020	PF03936	1	0	0	0	Molecular Function: magnesium ion binding (GO:0000287),Molecular Function: terpene synthase activity (GO:0010333),Molecular Function: lyase activity (GO:0016829)	santalene and bergamotene synthase, chloroplastic-like; K04121 ent-kaurene synthase [EC:4.2.3.19] (A)	Cis-abienol synthase, chloroplastic OS=Nicotiana tabacum GN=ABS PE=1 SV=1	Terpene synthase family, metal binding domain	unnamed protein product [Coffea canephora]
JS9G22190	PF01397; PF03936	2	3343.65	168.995	6.51001	Molecular Function: magnesium ion binding (GO:0000287),Biological Process: metabolic process (GO:0008152),Molecular Function: terpene synthase activity (GO:0010333),Molecular Function: lyase activity (GO:0016829)	(-)-a-terpineol synthase (EC:4.2.3.111); K18108 (-)-alpha-terpineol synthase [EC:4.2.3.111] (A)	(-)-alpha-terpineol synthase OS=Vitis vinifera PE=1 SV=1	Terpene synthase, N-terminal domain	PREDICTED: (-)-alpha-terpineol synthase [Vitis vinifera]
JS9G22220	PF01397; PF03936	2	0.146698	2.49359	0.452062	Molecular Function: magnesium ion binding (GO:0000287),Biological Process: metabolic process (GO:0008152),Molecular Function: terpene synthase activity (GO:0010333),Molecular Function: lyase activity (GO:0016829)	(-)-a-terpineol synthase (EC:4.2.3.111); K18108 (-)-alpha-terpineol synthase [EC:4.2.3.111] (A)	(-)-alpha-terpineol synthase OS=Vitis vinifera PE=1 SV=1	Terpene synthase, N-terminal domain	unnamed protein product [Coffea canephora]
JS9G22250	PF01397; PF03936	2	0.23499	0.0401545	0	Molecular Function: magnesium ion binding (GO:0000287),Biological Process: metabolic process (GO:0008152),Molecular Function: terpene synthase activity (GO:0010333),Molecular Function: lyase activity (GO:0016829)	(-)-a-terpineol synthase (EC:4.2.3.111); K18108 (-)-alpha-terpineol synthase [EC:4.2.3.111] (A)	Terpene synthase 10 OS=Ricinus communis GN=TPS10 PE=2 SV=1	Terpene synthase, N-terminal domain	--
JS10G16100	PF01397; PF03936	2	0.00904783	0.022037	0	Molecular Function: magnesium ion binding (GO:0000287),Biological Process: metabolic process (GO:0008152),Molecular Function: terpene synthase activity (GO:0010333),Molecular Function: lyase activity (GO:0016829)	copal-8-ol diphosphate hydratase, chloroplastic-like; K04120 ent-copalyl diphosphate synthase [EC:5.5.1.13] (A)	Ent-copalyl diphosphate synthase, chloroplastic OS=Pisum sativum PE=2 SV=1	Terpene synthase, N-terminal domain	hypothetical protein MIMGU_mgv1a002331mg [Erythranthe guttata]
JS10G16180	PF01397	1	0.617637	0.647744	0	Biological Process: metabolic process (GO:0008152),Molecular Function: terpene synthase activity (GO:0010333),Molecular Function: lyase activity (GO:0016829)	PVS2; putative vetispiradiene synthase 3; K14182 vetispiradiene synthase [EC:4.2.3.21] (A)	5-epiaristolochene synthase OS=Capsicum annuum GN=EAS PE=1 SV=1	Terpene synthase, N-terminal domain	PREDICTED: vetispiradiene synthase 3-like [Sesamum indicum]
JS10G16190	PF01397; PF03936	2	0.473375	0.0677462	0.568372	Molecular Function: magnesium ion binding (GO:0000287),Biological Process: metabolic process (GO:0008152),Molecular Function: terpene synthase activity (GO:0010333),Molecular Function: lyase activity (GO:0016829)	TPS33; vetispiradiene synthase 1; K14182 vetispiradiene synthase [EC:4.2.3.21] (A)	Vetispiradiene synthase 1 OS=Solanum tuberosum GN=PVS1 PE=1 SV=1	Terpene synthase, N-terminal domain	PREDICTED: vetispiradiene synthase 1-like [Solanum tuberosum]
JS10G16200	PF03936	1	0	0	0	Molecular Function: magnesium ion binding (GO:0000287),Molecular Function: terpene synthase activity (GO:0010333),Molecular Function: lyase activity (GO:0016829)	viridiflorene synthase; K18117 viridiflorene synthase [EC:4.2.3.88] (A)	Vetispiradiene synthase 3 (Fragment) OS=Hyoscyamus muticus PE=1 SV=1	Terpene synthase family, metal binding domain	PREDICTED: vetispiradiene synthase 1-like [Solanum tuberosum]
Note: FB, flower buds; FF, full-bloom flowers; NL, normal leaves.
