# Supplementary material for: The Jasmine (Jasminum sambac) Genome Provides Insight into the Biosynthesis of Flower Fragrances and Jasmonates
Source: Genomics Proteomics Bioinformatics. 2022 Dec 29;21(1):127–49. doi: 10.1016/j.gpb.2022.12.005 (PMC10372924; doi:10.1016/j.gpb.2022.12.005)
Supplement: Supplementary Table S13 — Volatile metabolites (GC-MS) in FBs and FFs in J. sambac [file mmc13.xlsx]

## Sheet: Tab S13
Table S13 Volatile metabolites (GC-MS) in flower buds and full-bloom flowers in J. sambac
Index	RT	Compound	CAS	KEGG ID	Match factor	RI	nist RI	FB 1	FB 2	FB 3	FB average	FF 1	FF 2	FF 3	FF average	VIP	P value	Fold change	Log2FC	Type	FF﹥FB?
MW0002	3.1317	n-Hexane	110-54-3	C11271	96.1475	668.753	618	6.89315e+06	3.05302e+07	2.82949e+07	2.19061e+07	3.09089e+07	3.98002e+07	2.28316e+07	3.11802e+07	0.487722	0.275234	1.42336	0.509299	insig	TRUE
MW0003	3.1973	Ethanol, 2-methoxy-, acetate	110-49-6		66.0416	672.282	761	474771	2.26429e+06	2.16506e+06	1.63471e+06	2.0068e+06	2.47786e+06	1.54712e+06	2.0106e+06	0.373788	0.827259	1.22994	0.298591	insig	TRUE
MW0004	3.2944	Cyclohexane	110-82-7	C11249	95.7461	677.505	719	1.4018e+06	3.18428e+06	3.09258e+06	2.55955e+06	3.59703e+06	3.5226e+06	2.91448e+06	3.3447e+06	0.546539	0.275234	1.30675	0.385986	insig	TRUE
MW0005	3.3519	1,3-Dioxol-2-one	872-36-6		89.6334	680.6	796	2.59847e+06	1.00494e+07	1.09995e+07	7.88245e+06	1.05476e+07	1.36436e+07	9.19433e+06	1.11285e+07	0.503157	0.512691	1.41181	0.497541	insig	TRUE
MW0006	3.4899	Diazene, bis(1,1-dimethylethyl)-	927-83-3		81.2704	688.026	817	7.25733e+06	3.65742e+07	4.09449e+07	2.82588e+07	3.90387e+07	4.70686e+07	3.25708e+07	3.95594e+07	0.477972	0.512691	1.3999	0.48532	insig	TRUE
MW0007	3.5174	2-Butenal, 2-methyl-	1115-11-3		84.95	689.505	692	568529	2.21691e+06	916733	1.23406e+06	1.17417e+06	876523	650211	900301	0.24111	0.827259	0.729545	-0.454931	insig	FALSE
MW0008	3.6903	Oxirane, (methoxymethyl)-	930-37-0		89.2157	698.809	585	93202.4	422071	257501	257591	93898.3	99892.8	114964	102918	0.724341	0.512691	0.399541	-1.32358	insig	FALSE
MW0009	3.7247	Furan, 2-ethyl-	3208-16-0		94.9498	700.661	742	131506	536751	474886	381048	517804	489698	223775	410426	0.174264	0.827259	1.0771	0.107149	insig	TRUE
MW0010	4.4407	1,3-Diazabicyclo[3.1.0]hexane	17038-28-7		88.5959	739.187	819	446450	286418	121564	284811	64440.1	75002.6	40207.7	59883.5	0.938125	0.0495346	0.210257	-2.24977	insig	FALSE
MW0011	4.4782	Pyridine	110-86-1	C00747	92.9034	740.825	674	3.45849e+06	3.37826e+06	2.63767e+06	3.15814e+06	2.28931e+06	2.43057e+06	1.87688e+06	2.19892e+06	0.909735	0.0495346	0.696269	-0.522282	insig	FALSE
MW0012	4.6338	2-Pentenal, (E)-	1576-87-0		95.8541	749.58	715	2.22611e+06	1.9924e+06	1.04685e+06	1.75512e+06	1.16619e+06	1.22812e+06	749559	1.04796e+06	0.701489	0.275234	0.597087	-0.743988	insig	FALSE
MW0013	4.8982	2-Piperidinimine	22780-54-7		67.0158	763.804	824	21986.4	20712.7	5584.15	16094.4	164930	211824	183033	186596	1.04405	0.0495346	11.5938	3.53529	up	TRUE
MW0014	4.9315	Cyclopentanol	96-41-3	C02020	80.2613	765.598	788	606625	478516	605798	563646	625509	643612	548320	605813	0.44317	0.275234	1.07481	0.104083	insig	TRUE
MW0015	5.2226	Acetaldehyde, propylhydrazone	7422-88-0		74.9905	781.259	933	43295	37568.8	42112	40991.9	34559.6	37446.8	34797.8	35601.4	0.873438	0.0495346	0.868498	-0.203405	insig	FALSE
MW0016	5.5589	4-Hexen-3-one	2497-21-4		70.5637	799.355	762	1.17509e+06	1.29738e+06	996566	1.15634e+06	1.63202e+06	1.9431e+06	984182	1.51977e+06	0.556047	0.512691	1.31429	0.39428	insig	TRUE
MW0017	5.6013	2-Butanone	78-93-3	C02845	83.7989	801.15	555	2.99348e+06	2.6565e+06	2.54534e+06	2.73177e+06	4.51703e+06	5.51572e+06	2.82617e+06	4.2863e+06	0.811063	0.12663	1.56905	0.649896	insig	TRUE
MW0018	5.6045	Hexanal	66-25-1		96.1243	801.272	806	7.10369e+06	6.62356e+06	6.32051e+06	6.68259e+06	1.08578e+07	1.25792e+07	6.91787e+06	1.01183e+07	0.82189	0.12663	1.51413	0.598487	insig	TRUE
MW0019	5.6068	Butanenitrile, 2-methyl-	18936-17-9	C21525	69.328	801.356	699	2.56672e+06	2.34237e+06	2.14824e+06	2.35244e+06	3.95968e+06	4.58128e+06	2.46885e+06	3.66994e+06	0.828435	0.12663	1.56005	0.641594	insig	TRUE
MW0020	6.712	2-Hexenal, (E)-	6728-26-3	C08497	92.9212	843.125	814	1.46126e+06	1.8272e+06	1.70958e+06	1.66601e+06	2.61668e+06	2.7948e+06	1.88272e+06	2.4314e+06	0.887562	0.0495346	1.45941	0.545387	insig	TRUE
MW0021	6.9506	1-Methoxy-2,3-cis-dimethylaziridine (sin)	61593-25-7		71.1064	852.143	671	7.38371e+06	8.39657e+06	8.45596e+06	8.07874e+06	1.09768e+07	1.29718e+07	9.77785e+06	1.12421e+07	0.965765	0.0495346	1.39157	0.476714	insig	TRUE
MW0022	6.9784	Thiophene, 3-methyl-	616-44-4		76.2658	853.191	795	7.45995e+06	8.86031e+06	8.91167e+06	8.41064e+06	1.20259e+07	1.44765e+07	1.06715e+07	1.23913e+07	0.971088	0.0495346	1.47329	0.559043	insig	TRUE
MW0023	7.0188	Methanesulfonyl chloride	124-63-0		70.6776	854.747	774	3.75598e+06	4.2429e+06	4.52957e+06	4.17615e+06	5.79958e+06	6.62485e+06	4.84055e+06	5.75499e+06	0.923831	0.0495346	1.37806	0.462639	insig	TRUE
MW0024	7.0442	4-Hexen-1-ol, acetate	72237-36-6		81.7937	855.625	992	4.26188e+06	3.27549e+06	2.14386e+06	3.22708e+06	3.79615e+06	5.53394e+06	5.57983e+06	4.96997e+06	0.774105	0.12663	1.54009	0.62301	insig	TRUE
MW0025	7.3389	1-Hexanol	111-27-3		93.7103	866.815	860	218957	175073	382021	258684	1.36558e+06	2.31205e+06	794789	1.49081e+06	1.01543	0.0495346	5.76305	2.52683	up	TRUE
MW0026	7.4022	Benzene, 1,3-dimethyl-	108-38-3	C07208	96.8954	869.209	907	87788.1	53889.1	85224	75633.8	8.25697e+06	1.0575e+07	5.08674e+06	7.97292e+06	1.09808	0.0495346	105.415	6.71993	up	TRUE
MW0027	7.9336	2,4-Dimethylfuran	3710-43-8		85.8847	889.292	732	0	0	0	0	127588	171600	54748	117978	1.10086	0.0495346	138402	17.0785	up	TRUE
MW0028	8.2423	Heptanal	111-71-7	C14390	89.9087	900.839	905	60436.5	54486.2	46795.6	53906.1	68706.6	95172.9	75343.8	79741.1	0.94876	0.0495346	1.47926	0.564875	insig	TRUE
MW0029	9.8571	2-Heptenal, (Z)-	57266-86-1		90.1636	954.442	913	823967	637764	442841	634857	229742	266909	209412	235355	1.01186	0.0495346	0.370721	-1.4316	down	FALSE
MW0030	10.0213	Benzaldehyde	100-52-7	C00261	95.7144	959.82	982	798892	845587	7.15429e+06	2.93292e+06	1.41371e+07	1.84275e+07	1.00685e+07	1.4211e+07	0.89945	0.0495346	4.84535	2.2766	up	TRUE
MW0031	10.2701	Benzene, 1,2,4-trimethyl-	95-63-6	C14533	75.8216	968.071	1020	87303	97503.2	91393	92066.4	78520.1	79279	77662.9	78487.3	1.02426	0.0495346	0.852508	-0.230214	insig	FALSE
MW0032	10.3357	2H-Pyran, 2-ethenyltetrahydro-2,6,6-trimethyl-	7392-19-0		61.2807	970.246	1067	156.425	151.465	1068.6	458.829	146886	174981	173676	165181	1.07754	0.0495346	360.006	8.49188	up	TRUE
MW0033	10.4768	1-Hepten-3-one	2918-13-0		88.0718	974.922	843	639863	532718	158173	443585	112169	111893	81358.6	101807	0.900678	0.0495346	0.22951	-2.12337	insig	FALSE
MW0034	10.5214	1,5-Cyclooctadiene, 1,6-dimethyl-	3760-13-2		66.9607	976.401	1103	0	0	0	0	175389	245237	221963	214196	1.10103	0.0495346	251277	17.9389	up	TRUE
MW0035	10.8979	Bicyclo[3.1.1]heptane, 6,6-dimethyl-2-methylene-, (1S)-	18172-67-3	C06307	96.161	988.882	943	57133.1	26691.3	67121.6	50315.3	2.54107e+06	3.23782e+06	2.88086e+06	2.88659e+06	1.09273	0.0495346	57.3699	5.84222	up	TRUE
MW0036	11.1706	Furan, 2-(1-pentenyl)-, (E)-	20992-69-2		62.6767	997.925	1048	24881.8	27222.2	64432.6	38845.5	74658.1	98831.9	51683.5	75057.8	0.790933	0.12663	1.93221	0.950254	insig	TRUE
MW0037	11.2873	Ethane, isocyanato-	109-90-0		82.5579	1001.77		97139.7	102139	88492.2	95923.5	165105	233119	258096	218773	1.0389	0.0495346	2.28071	1.18948	up	TRUE
MW0038	11.3285	Cyclobutanecarboxylic acid chloride	5006-22-4		64.5024	1003.11	853	116510	96076.8	14239.9	75608.7	764056	1.08657e+06	242180	697603	0.924237	0.0495346	9.22648	3.20578	insig	TRUE
MW0039	11.3343	3-Hexen-1-ol, acetate, (Z)-	3681-71-8	C19757	96.8475	1003.31	992	2.36183e+06	2.08242e+06	44954.6	1.4964e+06	1.45056e+07	2.07172e+07	4.68435e+06	1.33024e+07	0.813299	0.0495346	8.88958	3.15211	insig	TRUE
MW0040	11.4174	Sulfurous acid, dimethyl ester	616-42-2		60.6848	1006.02	843	0	0	0	0	206611	239752	208711	218358	1.10112	0.0495346	256159	17.9667	up	TRUE
MW0041	11.4289	.alpha.-Phellandrene	99-83-2		95.542	1006.4	969	0	0	0	0	2.01145e+06	2.24079e+06	1.85566e+06	2.03597e+06	1.10117	0.0495346	2.38843e+06	21.1876	up	TRUE
MW0042	11.5164	2,4-Heptadienal, (E,E)-	4313-03-5		94.1993	1009.26	921	2.70432e+06	1.992e+06	5.92862e+06	3.54165e+06	1.84939e+06	1.90734e+06	2.34173e+06	2.03282e+06	0.621585	0.12663	0.573976	-0.800939	insig	FALSE
MW0043	11.6239	Decane, 5-methyl-	13151-35-4		68.7711	1012.77	1051	14985.9	22297.4	87347.9	41543.7	58561.1	115573	153475	109203	0.763603	0.12663	2.62863	1.39431	insig	TRUE
MW0044	11.7555	(+)-4-Carene	29050-33-7		96.6398	1017.07	919	0	0	0	0	1.87878e+06	2.14382e+06	2.02384e+06	2.01548e+06	1.10104	0.0495346	2.36439e+06	21.173	up	TRUE
MW0045	11.98	Benzene, 1-methyl-3-(1-methylethyl)-	535-77-3		93.0852	1024.41	1042	51646.3	82345	161861	98617.5	530961	438883	614968	528271	1.01738	0.0495346	5.35677	2.42136	up	TRUE
MW0046	12.1388	D-Limonene	5989-27-5	C06099	97.1912	1029.6	1018	0	0	0	0	4.21971e+06	5.16356e+06	4.51667e+06	4.63331e+06	1.10113	0.0495346	5.43541e+06	22.374	up	TRUE
MW0047	12.3201	4-(Aminomethyl)pyridine	3731-53-1		65.5338	1035.52	1030	94700.7	160571	453537	236270	5.6317e+07	7.55935e+07	4.29075e+07	5.82727e+07	1.08502	0.0495346	246.636	7.94624	up	TRUE
MW0048	12.3218	Benzyl alcohol	100-51-6	C00556	92.5011	1035.58	1036	166872	220027	548583	311828	8.21245e+07	1.09669e+08	6.2574e+07	8.47891e+07	1.09126	0.0495346	271.91	8.08699	up	TRUE
MW0049	12.325	1H-1,2,4-Triazole, 3-chloro-	6818-99-1		62.2603	1035.68	1035	0	0	0	0	4.84287e+06	5.85951e+06	3.45737e+06	4.71992e+06	1.10139	0.0495346	5.537e+06	22.4007	up	TRUE
MW0050	12.3321	Betahistine	5638-76-6		72.231	1035.92	1185	0	0	0	0	4.85385e+06	7.09607e+06	7.14027e+06	6.3634e+06	1.10092	0.0495346	7.46499e+06	22.8317	up	TRUE
MW0051	12.5329	Benzeneacetaldehyde	122-78-1	C00601	95.5626	1042.48	1081	656259	642531	5.98598e+06	2.42826e+06	6.59495e+06	1.00408e+07	1.07383e+07	9.1247e+06	0.854364	0.0495346	3.75772	1.90986	up	TRUE
MW0052	12.6419	3-Carene	13466-78-9		97.3856	1046.04	948	0	0	0	0	1.32588e+07	1.73921e+07	1.5004e+07	1.52183e+07	1.10115	0.0495346	1.78528e+07	24.0896	up	TRUE
MW0053	12.7749	cis-2,6-Dimethyl-2,6-octadiene	2492-22-0		78.6444	1050.39	985	166826	183800	0	175313	429208	521172	157689	369357	0.557076	0.275234	3.16025	1.66004	insig	TRUE
MW0054	12.8218	(E)-2,6-Dimethylocta-3,7-diene-2,6-diol	51276-34-7		67.0179	1051.92	1197	0	0	0	0	401402	609075	145075	385184	1.10062	0.0495346	451865	18.7855	up	TRUE
MW0055	12.9672	1,2,4,5-Tetrazin-3-amine	79329-74-1		80.672	1056.67	967	238943	190560	132056	187186	56023.2	105479	89534.3	83678.9	0.918753	0.0495346	0.447035	-1.16154	insig	FALSE
MW0056	13.0179	.gamma.-Terpinene	99-85-4	C09900	94.3141	1058.33	998	0	0	0	0	1.30731e+06	1.54952e+06	1.37591e+06	1.41091e+06	1.10111	0.0495346	1.65516e+06	20.6585	up	TRUE
MW0057	13.2931	3,5-Octadien-2-one	38284-27-4		87.1073	1067.32	968	646566	438400	2.90354e+06	1.3295e+06	684733	582973	490807	586171	0.417338	0.827259	0.440896	-1.18149	insig	FALSE
MW0058	13.4037	2-Furanmethanol, 5-ethenyltetrahydro-.alpha.,.alpha.,5-trimethyl-, cis-	5989-33-3		91.1128	1070.94	1164	0	0	0	0	783579	954327	736275	824727	1.10126	0.0495346	967499	19.8839	up	TRUE
MW0059	13.553	6-Ethyl-5,6-dihydro-2H-pyran-2-one	19895-35-3		61.6962	1075.82	1088	1.38348e+06	963389	536085	960986	118162	142095	160824	140360	1.04746	0.0495346	0.146059	-2.77538	down	FALSE
MW0060	13.7916	2,4-Dimethyl-2-oxazoline-4-methanol	39986-37-3		72.9339	1083.62	1075	0	0	0	0	1.07389e+06	1.20399e+06	348131	875338	1.10073	0.0495346	1.02687e+06	19.9698	up	TRUE
MW0061	13.9744	Benzene, (2-methyl-1-propenyl)-	768-49-0		91.4552	1089.59	1077	0	0	0	0	142057	139129	183444	154877	1.10037	0.0495346	181688	17.4711	up	TRUE
MW0062	14.2824	1,2,4,5-Tetrazine-3,6-diamine	19617-90-4		64.1928	1099.66	1279	60021.1	59048.8	38510.1	52526.6	279398	402191	314816	332135	1.08512	0.0495346	6.32317	2.66065	up	TRUE
MW0063	14.3131	Butanoic acid, anhydride	106-31-0		69.6798	1100.68	1120	328495	663601	1.94596e+06	979352	4.64025e+07	6.41074e+07	4.92289e+07	5.32463e+07	1.06658	0.0495346	54.3689	5.76471	up	TRUE
MW0064	14.3694	Ethanone, 1-(2,4-dimethyl-1H-pyrrol-3-yl)-	2386-25-6		75.0615	1102.58	1214	24255.6	85395.2	278210	129287	9.42519e+06	1.35451e+07	1.04832e+07	1.11512e+07	1.0534	0.0495346	86.2511	6.43047	up	TRUE
MW0065	14.3802	2-Amino-2-methyl-but-3-enoic acid	1000190-02-8		66.8542	1102.94	1023	93197.3	95244.2	176128	121523	2.01077e+06	2.48495e+06	2.00642e+06	2.16738e+06	1.08935	0.0495346	17.8351	4.15665	up	TRUE
MW0066	14.4194	1,5,7-Octatrien-3-ol, 3,7-dimethyl-	29957-43-5		88.4184	1104.27	1072	126023	175291	156006	152440	1.72694e+06	1.83409e+06	3.09019e+06	2.21707e+06	1.08269	0.0495346	14.5439	3.86235	up	TRUE
MW0067	14.5719	2,4-Octadienal, (E,E)-	30361-28-5		88.3019	1109.41	1021	0	0	0	0	380546	494494	407488	427509	1.10119	0.0495346	501518	18.9359	up	TRUE
MW0068	14.6567	Phenylethyl Alcohol	60-12-8	C05853	85.6569	1112.27	1136	1.41114e+06	2.0077e+06	4.47675e+06	2.63186e+06	2.24881e+06	2.58285e+06	3.31396e+06	2.7152e+06	0.191297	0.512691	1.03167	0.0449765	insig	TRUE
MW0069	14.9092	1,3,8-p-Menthatriene	18368-95-1		87.7736	1120.78	1029	0	0	0	0	251993	237009	338845	275949	1.10022	0.0495346	323720	18.3044	up	TRUE
MW0070	15.1122	2,4,6-Octatriene, 3,4-dimethyl-	57396-75-5		90.461	1127.63	993	0	0	0	0	1.47564e+06	1.97106e+06	1.76523e+06	1.73731e+06	1.10109	0.0495346	2.03807e+06	20.9588	up	TRUE
MW0071	15.1699	o-Cymene	527-84-4		77.0057	1129.57	1042	0	0	0	0	1.03573e+06	1.05617e+06	1.47304e+06	1.18831e+06	1.10038	0.0495346	1.39403e+06	20.4108	up	TRUE
MW0072	15.4662	2,4,6-Octatriene, 2,6-dimethyl-, (E,Z)-	7216-56-0		87.9859	1139.57	993	0	0	0	0	582619	737936	756410	692322	1.10089	0.0495346	812173	19.6314	up	TRUE
MW0073	15.8093	2,6-Nonadienal, (E,Z)-	557-48-2	C08499	93.4139	1151.13	1120	401749	414063	1.39482e+06	736876	1.82884e+06	2.49328e+06	1.71742e+06	2.01318e+06	0.892436	0.0495346	2.73205	1.44998	insig	TRUE
MW0074	16.0539	2-Nonenal, (E)-	18829-56-6		84.2314	1159.39	1112	94662.8	99246.1	168447	120785	500675	540071	265139	435295	1.00782	0.0495346	3.60387	1.84955	up	TRUE
MW0075	16.1273	Acetic acid, phenylmethyl ester	140-11-4	C15513	97.2129	1161.86	1160	0.770802	0.845568	0.940925	0.852432	3.2923e+07	4.06662e+07	1.83751e+06	2.51422e+07	1.09639	0.0495346	2.94947e+07	24.814	up	TRUE
MW0076	16.1839	2-Nonanol	628-99-9		76.6391	1163.77	1078	0	0	0	0	1.31358e+06	1.882e+06	477947	1.22451e+06	1.1009	0.0495346	1.43649e+06	20.4541	up	TRUE
MW0077	16.5098	(3R,6S)-2,2,6-Trimethyl-6-vinyltetrahydro-2H-pyran-3-ol	39028-58-5		94.6668	1174.76	1255	0	0	0	0	4.36155e+06	4.34619e+06	6.34196e+06	5.01657e+06	1.10038	0.0495346	5.88501e+06	22.4886	up	TRUE
MW0078	16.7682	Butanoic acid, 3-hexenyl ester, (Z)-	16491-36-4		97.781	1183.47	1191	0	0	0	0	4.29199e+06	5.56752e+06	517382	3.45897e+06	1.09821	0.0495346	4.05776e+06	21.9523	up	TRUE
MW0079	16.8233	Naphthalene	91-20-3	C00829	84.583	1185.33	1231	61457.4	76723.5	46423.1	61534.7	202660	329201	82284.8	204715	0.876991	0.0495346	3.32683	1.73415	insig	TRUE
MW0080	16.8725	1,3-Benzenediol, 4,5-dimethyl-	527-55-9		68.5849	1186.99	1348	0	0	0	0	228797	345358	80546.9	218234	1.10042	0.0495346	256013	17.9659	up	TRUE
MW0081	17.0283	Methyl salicylate	119-36-8	C12305	97.5696	1192.24	1281	430614	486452	5.93748e+06	2.28485e+06	2.368e+07	3.30121e+07	2.93287e+07	2.86736e+07	0.972051	0.0495346	12.5494	3.64955	up	TRUE
MW0082	17.1141	.alpha.-Terpineol	98-55-5	C16772	93.7248	1195.14	1143	0	0	0	0	1.12179e+06	1.31804e+06	1.05449e+06	1.16477e+06	1.10122	0.0495346	1.36641e+06	20.382	up	TRUE
MW0083	17.533	5,8-Decadien-2-one, 5,9-dimethyl-, (E)-	130876-99-2		81.8203	1209.76	1320	2.30989e+06	3.10533e+06	1.36111e+06	2.25878e+06	970354	1.06065e+06	799297	943434	0.93145	0.0495346	0.417675	-1.25955	insig	FALSE
MW0084	17.7289	3-Methyl-6-(methylthio)hexa-1,5-dien-3-ol	1000191-74-2		61.9245	1216.73	1157	682927	641634	273030	532530	248794	320092	249003	272630	0.756247	0.12663	0.511952	-0.965921	insig	FALSE
MW0085	17.7516	Pyridinium, 1-amino-, chloride	28460-19-7		68.6149	1217.54		0	0	0	0	775685	511108	576940	621244	1.10043	0.0495346	728791	19.4751	up	TRUE
MW0086	17.8103	3-Cyclohexene-1-acetaldehyde, .alpha.,4-dimethyl-	29548-14-9		69.3969	1219.62	1175	0	0	0	0	695172	492425	500506	562701	1.10062	0.0495346	660113	19.3324	up	TRUE
MW0087	18.641	Geraniol	106-24-1	C01500	89.6732	1249.15	1228	0	0	0	0	3.32632e+06	4.6866e+06	2.6524e+06	3.55511e+06	1.10145	0.0495346	4.17055e+06	21.9918	up	TRUE
MW0088	19.1022	Citral	5392-40-5	C01499	73.9934	1265.59	1174	0	0	0	0	311978	364875	296358	324404	1.1012	0.0495346	380563	18.5378	up	TRUE
MW0089	19.1628	Benzoic acid, 2-hydroxy-, ethyl ester	118-61-6		93.25	1267.7	1380	0	0	297238	297238	2.46069e+06	2.95342e+06	2.24711e+07	9.29506e+06	0.871769	0.0495346	93.8138	6.55173	insig	TRUE
MW0090	19.185	Nonanoic acid	112-05-0	C01601	69.9296	1268.49	1272	394090	1.30722e+06	736611	812642	882938	1.28424e+06	678385	948522	0.312747	0.827259	1.16721	0.223061	insig	TRUE
MW0091	19.2514	Cinnamaldehyde, (E)-	14371-10-9	C00903	82.7073	1270.85	1189	0	0	0	0	481854	451967	1.00168e+06	645169	1.09907	0.0495346	756857	19.5297	up	TRUE
MW0092	20.644	Methanesulfinyl fluoride	56755-41-0		67.6071	1321.53		20900.3	24791.2	25911.7	23867.8	225214	400813	614580	413536	1.07383	0.0495346	17.3261	4.11488	up	TRUE
MW0093	21.1875	Methyl anthranilate	134-20-3		96.0171	1341.95	1372	904637	161602	118886	395042	1.27537e+08	1.86019e+08	4.60239e+07	1.1986e+08	1.07633	0.0495346	303.411	8.24513	up	TRUE
MW0094	21.2378	Butanoic acid, phenylmethyl ester	103-37-7		75.786	1343.85	1359	30836.4	25604.7	26521.6	27654.2	1.01403e+06	973211	227088	738108	1.05731	0.0495346	26.6906	4.73826	up	TRUE
MW0095	21.4119	Eugenol	97-53-0	C10453	94.7782	1350.39	1392	34844.9	23569.4	26244.1	28219.5	4.96042e+06	6.66346e+06	1.02638e+06	4.21675e+06	1.07664	0.0495346	149.427	7.2233	up	TRUE
MW0096	21.7632	Tridecane, 2-methyl-	1560-96-9		79.5569	1363.6	1349	116372	120727	150599	129233	1.50659e+06	1.42619e+06	1.01428e+06	1.31568e+06	1.09403	0.0495346	10.1807	3.34777	up	TRUE
MW0097	21.8941	1,3-Cyclopentadiene, 5,5-dimethyl-1,2-Dipropyl-	1000163-88-0		60.2286	1368.51	1275	77674.1	56718.4	40526.2	58306.2	1.05634	1.1905	0.851666	1.03284	1.0991	0.0495346	1.7714e-05	-15.7848	down	FALSE
MW0098	22.0097	Benzoic acid, 2-methylpropyl ester	120-50-3		85.5851	1372.86	1294	0	0	0	0	3.01167e+06	4.48552e+06	227365	2.57485e+06	1.09548	0.0495346	3.0206e+06	21.5264	up	TRUE
MW0099	22.0727	Geranyl acetate	105-87-3	C09861	81.3249	1375.22	1352	0	0	0	0	794674	1.42834e+06	47320	756779	1.09156	0.0495346	887789	19.7599	up	TRUE
MW0100	22.1375	Hexanoic acid, 3-hexenyl ester, (Z)-	31501-11-8		80.8998	1377.66	1389	57919.1	77418.4	43671.4	59669.6	829112	982844	166044	659333	0.980469	0.0495346	11.0497	3.46594	insig	TRUE
MW0101	22.1653	.alfa.-Copaene	1000360-33-0		93.2755	1378.7	1221	0	0	0	0	3.80431e+06	5.06503e+06	3.4287e+06	4.09934e+06	1.10136	0.0495346	4.809e+06	22.1973	up	TRUE
MW0102	22.2369	cis-3-Hexenyl cis-3-hexenoate	61444-38-0		90.8174	1381.39	1397	216586	249859	139706	202051	5.85763e+06	7.0465e+06	388875	4.431e+06	0.899009	0.0495346	21.9302	4.45484	insig	TRUE
MW0103	22.5014	2-Cyclopenten-1-one, 3-methyl-2-(2-pentenyl)-, (Z)-	488-10-8	C08490	88.5443	1391.34	1338	0	154564	116864	135714	565267	697401	683792	648820	0.609324	0.0495346	7.17117	2.84221	insig	TRUE
MW0104	22.5473	Pentanoic acid, phenylmethyl ester	10361-39-4		79.5862	1393.03	1458	0	0	0	0	955285	1.64896e+06	278019	960754	1.10016	0.0495346	1.12708e+06	20.1042	up	TRUE
MW0105	22.8719	Benzoic acid, 2-(methylamino)-, methyl ester	85-91-6		94.7582	1405.56	1372	0	0	0	0	3.16915e+06	4.56726e+06	5.09276e+06	4.27639e+06	1.10074	0.0495346	5.0167e+06	22.2583	up	TRUE
MW0106	23.321	Cis-caryophyllene	118-65-0	C09691	85.9566	1423.42	1494	0	0	0	0	431089	1.01804e+06	549938	666357	1.10124	0.0495346	781713	19.5763	up	TRUE
MW0107	23.9524	(1S,4S,4aS)-1-Isopropyl-4,7-dimethyl-1,2,3,4,4a,5-hexahydronaphthalene	267665-20-3		89.5744	1448.52	1440	0	0	0	0	4.09723e+06	5.72695e+06	3.00967e+06	4.27795e+06	1.10147	0.0495346	5.01853e+06	22.2588	up	TRUE
MW0108	24.0364	.gamma.-Muurolene	30021-74-0		91.1583	1451.86	1435	0	0	0	0	3.16245e+06	4.35719e+06	1.87371e+06	3.13112e+06	1.10145	0.0495346	3.67316e+06	21.8086	up	TRUE
MW0109	24.2334	1,4,7,-Cycloundecatriene, 1,5,9,9-tetramethyl-, Z,Z,Z-	1000062-61-9		77.2616	1459.69	1579	0	0	0	0	1.85154e+06	3.79308e+06	2.15925e+06	2.60129e+06	1.10137	0.0495346	3.05161e+06	21.5411	up	TRUE
MW0110	24.3072	Bicyclo[4.4.0]dec-1-ene, 2-isopropyl-5-methyl-9-methylene-	150320-52-8		86.4396	1462.62	1464	0	0	0	0	4.56495e+06	5.88442e+06	3.78322e+06	4.7442e+06	1.10138	0.0495346	5.56549e+06	22.4081	up	TRUE
MW0111	24.3762	(+)-epi-Bicyclosesquiphellandrene	54274-73-6		88.9159	1465.36	1435	0	0	0	0	4.84456e+06	6.71501e+06	3.51191e+06	5.02383e+06	1.10147	0.0495346	5.89352e+06	22.4907	up	TRUE
MW0112	24.6093	1-Isopropyl-4,7-dimethyl-1,2,3,4,5,6-hexahydronaphthalene	16729-00-3		88.6886	1474.63	1469	0	0	0	0	6.75696e+06	8.74842e+06	5.01417e+06	6.83985e+06	1.10142	0.0495346	8.02393e+06	22.9359	up	TRUE
MW0113	24.7784	Benzene, 1-methyl-4-(1,2,2-trimethylcyclopentyl)-, (R)-	16982-00-6		68.5582	1481.36	1556	0	0	0	0	303051	333429	235594	290692	1.10128	0.0495346	341015	18.3795	up	TRUE
MW0114	24.8133	5,5-Dimethyl-1-phenyl-3-hexyn-1-one	1000223-20-4		61.9625	1482.74	1558	0	0	0	0	648528	1.00015e+06	191317	613331	1.10022	0.0495346	719508	19.4567	up	TRUE
MW0115	24.8656	2-Pyridin-2-ylmethyl-cyclohexanone	113777-22-3		60.5988	1484.82	1619	0	0	0	0	750882	1.22344e+06	417883	797402	1.10134	0.0495346	935444	19.8353	up	TRUE
MW0116	24.9777	Bicyclo[3.1.1]hept-2-ene, 2,6-dimethyl-6-(4-methyl-3-pentenyl)-	17699-05-7	C17088	91.642	1489.28	1430	0	0	0	0	4.4514e+06	5.49183e+06	2.57775e+06	4.17366e+06	1.10141	0.0495346	4.89618e+06	22.2232	up	TRUE
MW0117	25.0822	(1R,3aS,8aS)-7-Isopropyl-1,4-dimethyl-1,2,3,3a,6,8a-hexahydroazulene	36577-33-0		91.7466	1493.43	1440	0	0	0	0	4.13932e+06	5.03654e+06	2.28623e+06	3.8207e+06	1.10139	0.0495346	4.48211e+06	22.0957	up	TRUE
MW0118	25.2537	.alpha.-Muurolene	10208-80-7	C20272	94.1258	1500.26	1440	0	0	0	0	1.40152e+07	1.55931e+07	1.045e+07	1.33528e+07	1.1013	0.0495346	1.56643e+07	23.901	up	TRUE
MW0119	25.3757	.alpha.-Farnesene	502-61-4	C09665	93.5728	1505.39	1458	0	0	0	0	2.86736e+07	4.90264e+07	1.79222e+07	3.18741e+07	1.10152	0.0495346	3.73919e+07	25.1562	up	TRUE
MW0120	25.4633	1-Butanamine, N-(2-pyridinylmethylene)-	7032-24-8		64.5032	1509.07	1401	0	0	0	0	5.14915e+07	8.60784e+07	3.29502e+07	5.684e+07	1.10153	0.0495346	6.66798e+07	25.9907	up	TRUE
MW0121	25.645	Naphthalene, 1,2,3,4,4a,5,6,8a-octahydro-7-methyl-4-methylene-1-(1-methylethyl)-, (1.alpha.,4a.beta.,8a.alpha.)-	39029-41-9		95.9151	1516.7	1435	29458.1	90564	41966.2	53996.1	4.15164e+07	5.11674e+07	3.85419e+07	4.37419e+07	1.09442	0.0495346	810.094	9.66195	up	TRUE
MW0122	25.7605	Naphthalene, 1,2,3,5,6,8a-hexahydro-4,7-dimethyl-1-(1-methylethyl)-, (1S-cis)-	483-76-1	C06394	93.3494	1521.54	1469	14082.4	61313.6	61068.8	45488.3	4.91891e+07	6.01036e+07	3.90143e+07	4.94356e+07	1.08836	0.0495346	1086.78	10.0858	up	TRUE
MW0123	25.8288	Naphthalene, 1,2,3,4-tetrahydro-1,6-dimethyl-4-(1-methylethyl)-, (1S-cis)-	483-77-2		88.4134	1524.41	1537	66395.9	143078	67752.7	92409	2.03623e+07	2.02904e+07	1.95839e+07	2.00789e+07	1.09495	0.0495346	217.283	7.76343	up	TRUE
MW0124	25.8728	Epizonarene	41702-63-0		77.7664	1526.26	1469	13878.9	56772.8	57532.9	42728.2	4.92199e+07	6.00739e+07	3.90264e+07	4.944e+07	1.08935	0.0495346	1157.08	10.1763	up	TRUE
MW0125	25.9375	Quinoline, 2,7-dimethyl-	93-37-8		62.8928	1528.98	1452	0	0	0	0	789623	863141	494748	715837	1.10132	0.0495346	839759	19.6796	up	TRUE
MW0126	26.0935	Cubenene	29837-12-5		90.988	1535.53	1440	0	0	0	0	4.95268e+06	6.45749e+06	3.90534e+06	5.10517e+06	1.10141	0.0495346	5.98895e+06	22.5139	up	TRUE
MW0127	26.1196	.alpha.-Calacorene	21391-99-1		60.0706	1536.6	1547	0	0	0	0	188751	159288	189854	179298	1.10053	0.0495346	210337	17.6823	up	TRUE
MW0128	26.1925	Naphthalene, 1,2,4a,5,6,8a-hexahydro-4,7-dimethyl-1-(1-methylethyl)-, [1S-(1.alpha.,4a.beta.,8a.alpha.)]-	24406-05-1	C16815	97.5474	1539.69	1440	0	0	0	0	8.46171e+06	9.92096e+06	7.32643e+06	8.5697e+06	1.10127	0.0495346	1.00532e+07	23.2612	up	TRUE
MW0129	26.2979	4-Isopropyl-6-methyl-1-methylene-1,2,3,4-tetrahydronaphthalene	50277-34-4		90.9556	1544.11	1542	14030	35976.8	30501.1	26835.9	9.63406e+06	9.72635e+06	8.17184e+06	9.17742e+06	1.09382	0.0495346	341.982	8.41778	up	TRUE
MW0130	26.706	3-Hexen-1-ol, benzoate, (Z)-	25152-85-6		78.0944	1561.25	1565	0	0	0	0	6.98034e+06	9.14445e+06	1.40328e+06	5.84269e+06	1.10003	0.0495346	6.85415e+06	22.7085	up	TRUE
MW0131	26.8434	l-Alanine, N-(2,3,4-trifluorobenzoyl)-, methyl ester	1000299-62-7		60.1044	1567.02	1619	0	0	0	0	636046	1.05971e+06	418113	704622	1.10145	0.0495346	826602	19.6568	up	TRUE
MW0132	27.0446	1,2-Ethanediol, monobenzoate	94-33-7		79.7016	1575.47	1402	474609	127121	71634.6	224455	2.37994e+08	3.17685e+08	5.11245e+07	2.02268e+08	1.08067	0.0495346	901.152	9.81563	up	TRUE
MW0133	27.0674	Azulene, 1,4-dimethyl-7-(1-methylethyl)-	489-84-9		74.8317	1576.43	1472	0	0	0	0	1.27432e+06	1.57667e+06	1.74939e+06	1.53346e+06	1.10079	0.0495346	1.79892e+06	20.7787	up	TRUE
MW0134	27.1289	Benzoic acid, hexyl ester	6789-88-4		92.8769	1579.02	1557	0	0	0	0	5.84616e+06	8.06436e+06	2.08455e+06	5.33169e+06	1.10107	0.0495346	6.25468e+06	22.5765	up	TRUE
MW0135	27.1979	3-Hexen-1-ol benzoate	1000132-06-6		69.9983	1581.89	1565	0	0	0	0	971450	1.40248e+06	754467	1.0428e+06	1.10147	0.0495346	1.22332e+06	20.2224	up	TRUE
MW0136	27.3921	4-(2,6,6-Trimethyl-cyclohexa-1,3-dienyl)-pent-3-en-2-one	1000192-39-9		66.5428	1590.06	1516	0	0	0	0	56316.5	90300.1	53021.7	66546.1	1.10142	0.0495346	78066.1	16.2524	up	TRUE
MW0137	27.4658	Benzoic acid, 2-(acetylamino)-, methyl ester	2719-08-6		89.7676	1593.16	1673	0	0	0	0	1.99293e+06	3.28167e+06	60755.5	1.77845e+06	1.08807	0.0495346	2.08633e+06	20.9925	up	TRUE
MW0138	27.8859	6-Isopropyl-1,4-dimethylnaphthalene	489-77-0		82.9636	1611.39	1706	0	0	0	0	339325	364511	201734	301857	1.10128	0.0495346	354113	18.4338	up	TRUE
MW0139	28.0431	Benzoic acid, 2-fluoro-4,5-dimethoxy-	79474-35-4		61.7903	1618.35	1503	0	0	0	0	1.12315e+06	1.06724e+06	1.10264e+06	1.09768e+06	1.10087	0.0495346	1.2877e+06	20.2964	up	TRUE
MW0140	28.6827	1-Pyridineethanamine, .beta.-(2-furanyl)hexahydro-	1000337-71-5		61.0079	1646.68	1633	0	0	0	0	2.11105e+06	2.6559e+06	1.59252e+06	2.11982e+06	1.10141	0.0495346	2.4868e+06	21.2459	up	TRUE
MW0141	28.9475	.alpha.-Cadinol	481-34-5		95.3167	1658.41	1580	0	0	0	0	9.78161e+06	1.20385e+07	7.33034e+06	9.71681e+06	1.10139	0.0495346	1.13989e+07	23.4424	up	TRUE
MW0142	29.151	cis-3-Hexenyl salicylate	65405-77-8		68.9208	1667.87	1786	0	0	0	0	396957	540345	156455	364586	1.10088	0.0495346	427701	18.7062	up	TRUE
MW0143	29.3167	Naphthalene, 1,6-dimethyl-4-(1-methylethyl)-	483-78-3		94.6205	1674.76	1706	22252	29210.9	26528.7	25997.2	1.33227e+06	1.09528e+06	1.44655e+06	1.29137e+06	1.09675	0.0495346	49.6734	5.6344	up	TRUE
MW0144	29.5394	.tau.-Cadinol	5937-11-1		60.5862	1684.46	1580	0	0	0	0	225365	282894	157785	222015	1.10141	0.0495346	260449	17.9906	up	TRUE
MW0145	30.6515	1-((1S,3aR,4R,7S,7aS)-4-Hydroxy-7-isopropyl-4-methyloctahydro-1H-inden-1-yl)ethanone	1911-78-0		67.0671	1735.65	1685	0	0	0	0	705208	855523	462918	674550	1.1014	0.0495346	791324	19.5939	up	TRUE
MW0146	31.3171	Benzyl Benzoate	120-51-4		95.4876	1766.67	1733	0	0	0	0	5.41655e+06	7.36575e+06	453925	4.41208e+06	1.09672	0.0495346	5.17587e+06	22.3034	up	TRUE
MW0147	33.1599	1,2-Benzenedicarboxylic acid, bis(2-methylpropyl) ester	84-69-5		84.2882	1855.09	1908	110867	43904.5	100567	85112.7	518351	1.06171e+06	189381	589815	0.944454	0.0495346	6.92982	2.79282	insig	TRUE
MW0148	34.0709	7,9-Di-tert-butyl-1-oxaspiro(4,5)deca-6,9-diene-2,8-dione	82304-66-3		92.1399	1899.6	2081	112852	43338.7	86045.6	80745.4	134391	202927	176914	171410	0.891865	0.0495346	2.12285	1.086	insig	TRUE
MW0149	34.506	Hexadecanoic acid, methyl ester	112-39-0		92.7378	1921.94	1878	6969.6	3293.36	8453.87	6238.94	2.70447e+06	4.06687e+06	149537	2.30696e+06	1.03211	0.0495346	369.768	8.53048	up	TRUE
MW0150	37.5259	(Z)-Cinnamyl benzoate	117204-78-1		85.2392	2080.3	1940	0	0	0	0	491110	738322	14464.6	414632	1.08436	0.0495346	486411	18.8918	up	TRUE
Note: CAS, Chemical Abstracts Service number; FC, fold change; RI, retention index; RT, retention time; VIP, variable importance in projection.
