# Supplementary material for: The Jasmine (Jasminum sambac) Genome Provides Insight into the Biosynthesis of Flower Fragrances and Jasmonates
Source: Genomics Proteomics Bioinformatics. 2022 Dec 29;21(1):127–49. doi: 10.1016/j.gpb.2022.12.005 (PMC10372924; doi:10.1016/j.gpb.2022.12.005)
Supplement: Supplementary Table S14 — GC-MS based volatile metabolites released from FBs and FFs on living J. sambac [file mmc14.xlsx]

## Sheet: Tab S14
Table S14 GC-MS based volatile metabolites released from flower buds and full-bloom flowers on living J. sambac
Expected RT	m/z (expected)	Compound	T statistics	P value	-Log10 (P)	FDR	Fold change	Log2FC	Type	FB 1	FB 2	FB 3	FB average	FF 1	FF 2	FF 3	FF average	FF﹥FB?
4.76	91.05	Cyclobutene, 2-propenylidene-	3.88	0.017842	1.7486	0.061982	0.56076	-0.834545	insig	18526161	27043512	25601855	2.37238e+07	13286524	12385781	14237821	1.33034e+07	FALSE
5.95	207.03	3,3-Diisopropoxy-1,1,1,5,5,5-hexamethyltrisiloxane	-1.3685	0.24299	0.61441	0.26584	1.45326	0.53929	insig	32985034	32976169	22701681	2.95543e+07	31823555	61138352	35888065	4.295e+07	TRUE
7.04	67.05	Cyclopentene, 3-methyl-	-1.3792	0.23992	0.61994	0.26465	2.40382	1.26533	insig	8938139	9160070	0	9.0491e+06	32026753	8594774	24635805	21752444	TRUE
8.94	82.94	Ethane, 1,1,2,2-tetrachloro-	-0.46937	0.66325	0.17832	0.67428	1.21694	0.283259	insig	6194830	19386063	8678355	1.14197e+07	10770875	20666886	10253703	1.38972e+07	TRUE
10.25	105.03	Phenylglyoxylic acid, neopentyl ester	-4.4308	0.011415	1.9425	0.061982	4.24336	2.08521	insig	4411006	4503289	5206846	4707047	17147291	15961478	26812274	19973681	TRUE
10.5	43.02	4-Isopropoxy-2-butanone	2.8161	0.048018	1.3186	0.075793	0.584914	-0.773702	insig	40639363	45065298	26937896	37547519	20452101	23643437	21790724	2.19621e+07	FALSE
10.78	94.04	Phenol	2.3672	0.077056	1.1132	0.10537	0.432044	-1.21075	insig	6247369	7061946	2900392	5.40324e+06	1985084	2802854	2215371	2.33444e+06	FALSE
11.02	281.05	1,1,3,3,5,5,7,7-Octamethyl-7-(2-methylpropoxy)tetrasiloxan-1-ol	-0.99995	0.37392	0.42722	0.39614	2.61567	1.38718	insig	57502741	46680160	40999007	4.8394e+07	73308468	280276198	26162950	1.26583e+08	TRUE
11.15	93.07	.beta.-Pinene	-31.806	5.8242e-06	5.2348	0.0012464	17.4752	4.12724	up	952279	1036535	1109839	1.03288e+06	17657331	17387637	19104567	18049845	TRUE
11.58	145.97	Benzene, 1,2-dichloro-	6.0822	0.0036935	2.4326	0.05855	0.523344	-0.934169	insig	5704399	6393183	6556156	6.21791e+06	2766634	2923617	4072069	3.25411e+06	FALSE
11.62	91.05	p-Mentha-1,5,8-triene	-1.8907	0.13165	0.88059	0.16053	7.00795	2.80899	insig	0	0	1444618	1444618	8901734	9986144	11483534	10123804	TRUE
11.66	67.05	Cyclopentene, 1-methyl-	-4.0307	0.015725	1.8034	0.061982	142.648	7.15632	insig	3318076	2808728	4833227	3.65334e+06	533240894	292967351	737218760	521142335	TRUE
11.89	145.97	Benzene, 1,4-dichloro-	6.0822	0.0036935	2.4326	0.05855	0.523344	-0.934169	insig	5704399	6393183	6556156	6.21791e+06	2766634	2923617	4072069	3.25411e+06	FALSE
12.51	79.05	Benzyl alcohol	-5.4002	0.0056915	2.2448	0.061982	8.71619	3.1237	up	11633896	10174951	11427429	1.10788e+07	65344606	116662952	107686054	9.65645e+07	TRUE
12.62	91.05	Bis[bicyclo[3.2.0]hept-2-en-4-yl]ether	-4.5892	0.010113	1.9951	0.061982	7.62757	2.93122	insig	2956879	2776679	2941474	2.89168e+06	14139676	23712110	28317622	2.20565e+07	TRUE
12.83	41.04	Octane, 2,4,6-trimethyl-	4.5551	0.010377	1.9839	0.061982	0.515811	-0.955086	insig	16807954	12810895	14422826	1.46806e+07	6142316	9601814	6973046	7572392	FALSE
12.94	69.07	Nonacos-1-ene					0	0	up	0	6074544	6824566	6449555	0	0	0	0	FALSE
14.19	79.05	Ethyl 2-(5-methyl-5-vinyltetrahydrofuran-2-yl)propan-2-yl carbonate	-9.6657	0.00064099	3.1932	0.024602	154.088	7.26761	up	895960	946521	1024274	955585	122133925	145160887	174438081	1.47244e+08	TRUE
14.4	105.03	Benzoic acid, methyl ester	-7.2135	0.0019582	2.7081	0.049302	40.3876	5.33584	up	5798220	5567187	6090920	5.81878e+06	204566055	201921606	298530694	2.35006e+08	TRUE
14.61	43.05	2,4-Dihydroxybenzaldehyde, 2TMS derivative	-8.8845	0.00088677	3.0522	0.02593	2.53136	1.33991	up	17023524	19180507	20788011	1.89973e+07	42103282	49768633	52395570	4.80892e+07	TRUE
14.61	93.07	Linalool	-3.5552	0.023688	1.6255	0.063638	231.41	7.8543	insig	0	2383749	1620287	2002018	384594607	456324560	548939061	463286076	TRUE
14.65	91.02	Trimethylsilyl propaneperoxoate	-0.12469	0.90678	0.042497	0.91104	1.08454	0.117081	insig	9000028	9626084	48115273	2.22471e+07	12224081	38696488	21463004	2.41279e+07	TRUE
14.76	67.05	(6Z)-Nonen-1-ol	-8.8279	0.00090876	3.0416	0.02593	22.5391	4.49436	up	3108443	5304268	4648005	4353572	80724607	96331716	117320173	9.81255e+07	TRUE
14.76	41.04	3-Nonen-1-ol, (Z)-	-9.4967	0.00068616	3.1636	0.024602	9.84012	3.29868	up	7613204	30540147	21294847	19816066	165152126	195083846	224741141	194992371	TRUE
14.78	43.05	Heptane, 2,4-dimethyl-	-8.9706	0.00085451	3.0683	0.02593	2.53306	1.34088	up	17026404	19183488	20777237	1.89957e+07	42192251	49759237	52400084	4.81172e+07	TRUE
14.8	43.02	4-Hydroxymandelic acid, 3TMS derivative	-11.462	0.00033071	3.4805	0.024602	55.9633	5.80641	up	3904491	3612458	4305998	3.94098e+06	189413087	217565757	254672184	2.2055e+08	TRUE
15.02	41.04	p-Menth-8-ene, 3-methylene-	-9.4837	0.00068978	3.1613	0.024602	9.83399	3.29778	up	7642556	30589562	21268263	1.98335e+07	165167010	195101422	224857913	195042115	TRUE
15.18	98.98	Triethyl phosphate	-3.47	0.025583	1.592	0.064641	2.10102	1.07109	insig	43589779	65356752	81657538	6.35347e+07	167209133	117884172	115370525	1.33488e+08	TRUE
15.25	91.05	o-Cymene	-2.395	0.074764	1.1263	0.10322	11.8352	3.56501	insig	0	3244604	1974548	2609576	17084262	32452653	43117538	3.08848e+07	TRUE
15.5	119.09	1,4-Cyclohexadiene, 3-ethenyl-1,2-dimethyl-	-3.6904	0.021012	1.6775	0.061982	9.14377	3.19279	insig	4051143	4416255	1897269	3454889	17677245	33318823	43776065	31590711	TRUE
15.79	267	Cyclopentasiloxane, decamethyl-	0.59079	0.58643	0.23178	0.60046	0.814251	-0.296455	insig	155653285	102296294	137495651	1.31815e+08	88108639	181282177	52600786	107330534	FALSE
15.81	121.1	1,3-Cyclohexadiene, 1,3,5,5-tetramethyl-					0	0	up	0	0	0	0	2628607	4160622	5743215	4.17748e+06	TRUE
16.26	89.04	Butanoic acid, di(isopropyl)silyl ester	2.1124	0.10221	0.99049	0.13137	0.0705575	-3.82506	insig	3561848	4610667	417844	2863453	164859	236981	204274	202038	FALSE
16.27	75.03	tert-Butyldimethylsilanol	2.6968	0.054273	1.2654	0.08208	0.289475	-1.78849	insig	11458738	13797992	4971893	1.00762e+07	2422457	3390441	2937535	2916811	FALSE
16.29	105.04	Silane, cyclohexyldimethoxymethyl-	2.7267	0.052624	1.2788	0.081017	0.288168	-1.79502	insig	24459076	22840258	9092317	18797217	4414438	6360741	5475096	5.41676e+06	FALSE
16.44	77.01	Silanediol, dimethyl-, diacetate	2.0052	0.11543	0.93766	0.14446	0.0182103	-5.7791	insig	946412311	905254038	13356152	621674167	11166912	10972283	11823491	1.13209e+07	FALSE
16.46	108.06	Acetic acid, phenylmethyl ester	-10.136	0.00053338	3.273	0.024602	2132.39	11.0583	up	423904	202478	167787	264723	588782851	458254463	646444185	564493833	TRUE
16.6	43.02	Furan, 2,5-dihydro-3,4-dimethyl-					0	0	up	0	0	0	0	51011037	40083147	55458051	48850745	TRUE
16.71	105.03	Benzoic acid, ethyl ester	-6.2717	0.0032988	2.4816	0.05855	3.52352	1.81702	insig	5505582	5120436	2129604	4251874	13013719	17534247	14396672	14981546	TRUE
16.76	79.05	Cyclopentane, 1,3-bis(methylene)-					0	0	up	0	0	0	0	216124174	168125674	239239224	2.0783e+08	TRUE
16.78	281.05	Pentasiloxane, dodecamethyl-	1.6869	0.1669	0.77755	0.19358	0.464367	-1.10666	insig	3085655	6098245	2235329	3.80641e+06	1851163	1218889	2232657	1.76757e+06	FALSE
16.85	79.05	(3R,6S)-2,2,6-Trimethyl-6-vinyltetrahydro-2H-pyran-3-ol					0	0	up	0	0	0	0	216126348	168129828	239252715	207836297	TRUE
17.34	120.02	Methyl salicylate	-4.6457	0.0096923	2.0136	0.061982	71.5631	6.16114	insig	843484	2928725	3576979	2.44973e+06	134646214	141686953	249597593	1.7531e+08	TRUE
17.37	100.11	Octylamine, N-pentyl-	1.5781	0.18968	0.72198	0.21591	0.535029	-0.902312	insig	1109676	2079584	851260	1346840	458334	889893	813567	720598	FALSE
17.62	83.09	Cyclohexane, (2-methylpropyl)-	-2.954	0.041805	1.3788	0.071857	0.742113	-0.43029	insig	3110060	3532308	3491842	3378070	2311829	2647385	2561511	2.50691e+06	FALSE
17.83	109.1	2-Caren-4-ol					0	0	up	0	0	0	0	7100477	10456091	15969171	1.11752e+07	TRUE
17.99	93.07	Decane, 3,7-dimethyl-					0	0	up	0	0	0	0	2525554	3707223	5947241	4060006	TRUE
18.02	133.06	Benzaldehyde, 2,4-dimethyl-	2.7969	0.048964	1.3101	0.076764	0.392972	-1.3475	insig	4939349	5672599	2532273	4381407	1609469	1712166	1843681	1721772	FALSE
18.28	135.01	Benzothiazole	2.1603	0.096857	1.0139	0.126	0.242841	-2.04191	insig	21400786	27741733	6040518	1.83943e+07	4350636	4933557	4116537	4466910	FALSE
18.48	67.05	1,1,1,3,5,5,7,7,7-Nonamethyl-3-(trimethylsiloxy)tetrasiloxane					0	0	up	0	0	0	0	15907014	2863840	10404337	9.72506e+06	TRUE
18.96	71.09	Pentane, 3,3-dimethyl-	2.8976	0.044224	1.3543	0.07375	0.588306	-0.765362	insig	18860422	26822992	17244928	20976114	11710445	12894057	12416605	12340369	FALSE
19.13	43.05	Oxalic acid, isohexyl neopentyl ester	2.2953	0.08337	1.079	0.11186	0.348174	-1.52212	insig	68159691	94112645	31072550	6.44483e+07	21561624	23584743	22171259	2.24392e+07	FALSE
19.38	71.09	6-(3-Methyl)butoxytetrahydro-2H-pyran	3.6069	0.022618	1.6455	0.062368	0.394678	-1.34125	insig	47970622	68268358	39961719	5.20669e+07	16538692	24577638	20532636	2.05497e+07	FALSE
19.4	41.04	Borane, tris(1-methylethyl)-	3.138	0.034915	1.457	0.067926	0.53373	-0.905818	insig	38323644	47937070	28438126	3.82329e+07	19115602	21767918	20334699	20406073	FALSE
19.41	69.07	2,4,6-Trimethyl-3-heptene	4.4959	0.010857	1.9643	0.061982	0.422151	-1.24417	insig	16604232	21785308	14260185	1.75499e+07	7897410	7671560	6657171	7.40871e+06	FALSE
19.42	83.09	Nonanoic acid	4.2326	0.013343	1.8748	0.061982	0.355634	-1.49153	insig	12531962	17569211	10784545	1.36286e+07	4166686	5584195	4789485	4.84679e+06	FALSE
19.43	73.03	Malonic acid, 4-heptyl propyl ester	2.8347	0.047122	1.3268	0.075254	0.559909	-0.836736	insig	5140464	5286161	3616382	4.681e+06	2176971	3605326	2080505	2620934	FALSE
19.54	79.05	(5-Ethylcyclopent-1-enyl)methanol					0	0	up	0	0	0	0	1270785	2986327	2436388	2.23117e+06	TRUE
19.56	43.05	Decane, 2,4-dimethyl-	3.5562	0.023667	1.6259	0.063638	0.425581	-1.2325	insig	85535377	122235730	73389234	9.37201e+07	33824870	46551123	39280397	3.98855e+07	FALSE
19.68	341.02	3,5-Diisopropoxy-1,1,1,7,7,7-hexamethyl-3,5-bis(trimethylsiloxy)tetrasiloxane	0.83467	0.45085	0.34596	0.47174	0.753776	-0.407791	insig	820639	1436092	1479301	1245344	564639	1530951	720543	938711	FALSE
19.73	69.07	Cyclohexane, 1,1,2-trimethyl-	4.5257	0.010612	1.9742	0.061982	0.422459	-1.24312	insig	16554976	21735972	14286826	1.75259e+07	7877421	7676031	6658492	7.40398e+06	FALSE
19.74	43.05	Octane, 6-ethyl-2-methyl-	3.5038	0.024811	1.6054	0.064641	0.42437	-1.23661	insig	85724627	124031305	73913303	9.45564e+07	34386460	46574101	39420039	4.01269e+07	FALSE
19.85	105.03	Benzaldehyde					0	0	down	7215027	8640208	0	7.92762e+06	0	0	0	0	FALSE
19.95	341.02	Cyclohexasiloxane, dodecamethyl-	0.83078	0.45281	0.34409	0.47174	0.754749	-0.405932	insig	813110	1432211	1472388	1.23924e+06	565696	1523158	717082	935312	FALSE
19.98	57.07	Pentane, 3-ethyl-3-methyl-	3.4469	0.026128	1.5829	0.064641	0.36343	-1.46025	insig	49112701	68597457	36484787	51398315	15814985	21669770	18554300	18679685	FALSE
19.99	43.05	1,2,4,5-Tetrazine, 3,6-dipropyl-	3.2951	0.030071	1.5219	0.06622	0.432686	-1.20861	insig	85693540	126678527	73192339	9.51881e+07	37608231	46626273	39325284	41186596	FALSE
20.14	135.08	Phenol, m-tert-butyl-	1.4369	0.22412	0.64952	0.2498	0.281965	-1.82641	insig	18530464	18655069	1134450	1.27733e+07	1012100	8846637	946169	3.60164e+06	FALSE
20.15	117.06	Indole	-2.1505	0.097931	1.0091	0.12701	2141.74	11.0646	insig	237380	0	108325	172852	296084889	216747474	597784182	370205515	TRUE
20.29	141.07	Naphthalene, 1-methyl-	2.6792	0.055274	1.2575	0.08227	0.502384	-0.993137	insig	25098245	28101922	14365136	2.25218e+07	10642529	11678800	11622407	1.13146e+07	FALSE
20.34	71.09	Nonane, 3,7-dimethyl-	1.9204	0.12721	0.89549	0.156	0.244735	-2.03071	insig	19533648	49979643	14993701	2.8169e+07	5256477	9770805	5654524	6.89394e+06	FALSE
20.39	111.08	1,3-Cyclohexanediol, 5-methyl-2-nitro-, monoacetate (ester), [1s-(1.alpha.,2.beta.,3.alpha.,5.alpha.)]-	-3.2198	0.032288	1.491	0.06622	4.27984	2.09756	insig	228241	187927	176258	197475	598118	695047	1242326	845164	TRUE
20.6	91.06	2,5-Dihydroxyacetophenone, 2TMS derivative	0.55862	0.60621	0.21738	0.61776	0.804459	-0.313909	insig	667814	501849	1070059	746574	394060	999695	408010	600588	FALSE
21.31	121.1	1,5-Heptadiene, 2,5-dimethyl-3-methylene-					0	0	up	0	0	0	0	3106388	1608532	2451138	2388686	TRUE
21.49	119.04	Methyl anthranilate	-3.4377	0.02635	1.5792	0.064746	1645.95	10.6847	insig	242369	93983	149310	161887	244477271	144633772	410262942	266457995	TRUE
21.53	43.02	Glycerol 1,2-diacetate	1.8082	0.14484	0.8391	0.17233	0.330223	-1.59849	insig	5386629	4871513	1937148	4.0651e+06	0	1374296	1310482	1342389	FALSE
21.58	221.08	Hexasiloxane, tetradecamethyl-	1.6666	0.17093	0.76718	0.19719	0.502512	-0.992769	insig	954400	1885489	804713	1.21487e+06	623052	377200	831206	610486	FALSE
21.75	121.06	Phenol, 2-(1,1-dimethylethyl)-6-methyl-	3.4482	0.026098	1.5834	0.064641	0.4033	-1.31008	insig	28499164	32082820	17419710	2.60006e+07	8973882	12006218	10477976	1.0486e+07	FALSE
21.79	71.09	Decane, 2,3,6-trimethyl-	4.1102	0.01473	1.8318	0.061982	0.446315	-1.16387	insig	10937011	12824291	7987155	10582819	4842109	5042052	4285651	4.72327e+06	FALSE
21.8	164.08	3-Allyl-6-methoxyphenol	-1.3433	0.25032	0.60151	0.27192	46.783	5.54791	insig	18683	31793	0	25238	733430	350659	2458038	1180709	TRUE
22.1	117.07	Tributyl(methoxy) silane	2.0137	0.11432	0.94188	0.14349	0.0091689	-6.76904	insig	8253328	8204031	87810	5.51506e+06	33401	76601	41699	50567	FALSE
22.18	43.05	Heptadecane, 2,6-dimethyl-	3.2097	0.032598	1.4868	0.06622	0.301087	-1.73175	insig	9759549	13896117	6401115	10018927	2562121	3414445	3073152	3.01657e+06	FALSE
22.35	71.05	Silane, dimethyl(octadecyloxy)propyl-	1.7163	0.16124	0.79252	0.18753	0.21558	-2.2137	insig	667824	1274426	166120	702790	145328	116162	193033	151508	FALSE
22.36	43.05	Oxalic acid, hexyl propyl ester	3.0615	0.037603	1.4248	0.069656	0.310232	-1.68858	insig	9609873	13548228	6010984	9.72303e+06	2560864	3414300	3074006	3016390	FALSE
22.49	119.09	cis-muurola-3,5-diene	-1.8067	0.14511	0.83831	0.17233	6.26596	2.64754	insig	0	645918	0	645918	3549089	3745986	4846818	4.0473e+06	TRUE
22.63	121.06	Benzene, 1-(chloromethyl)-3-methoxy-	1.4902	0.21043	0.67688	0.23516	0.131847	-2.92306	insig	3019515	3114639	289875	2141343	0	266657	298002	282330	FALSE
22.68	67.05	cis-3-Hexenyl cis-3-hexenoate	-2.4972	0.066966	1.1741	0.095857	2.47445	1.30711	insig	3469527	6925810	2246835	4.21406e+06	10261650	6951881	14068894	10427475	TRUE
22.84	93.07	.alpha.-Guaiene					0	0	up	0	0	0	0	2730815	1953652	2750299	2.47826e+06	TRUE
22.84	105.07	Benzene, (1,1-dimethylbutyl)-					0	0	up	0	0	0	0	3762358	3600079	4803382	4055273	TRUE
22.92	69.07	Cyclooctane, 1,4-dimethyl-, cis-	12.337	0.00024808	3.6054	0.024602	0.240416	-2.0564	down	15183975	13779018	12848395	1.39371e+07	2504926	4312284	3234903	3.3507e+06	FALSE
23.13	85.1	Octane-3,6-dimethyl-1,8-bis-(2-oxytetrahydro-2H-pyranyl)	3.6678	0.021433	1.6689	0.061982	0.396799	-1.33352	insig	23863333	31656812	18156208	2.45588e+07	7877122	11305687	10051913	9.74491e+06	FALSE
23.13	57.07	Nonane, 2-methyl-5-propyl-	3.7708	0.019591	1.7079	0.061982	0.400706	-1.31938	insig	31456493	42207069	24857242	32840268	10663630	15009465	13804773	1.31593e+07	FALSE
23.14	43.05	Sulfurous acid, 2-ethylhexyl isohexyl ester	3.3614	0.028269	1.5487	0.066115	0.481088	-1.05563	insig	44562808	57587731	33575916	4.52422e+07	20244513	22867259	22184578	21765450	FALSE
23.22	141.07	Naphthalene, 1,3-dimethyl-	2.8808	0.044975	1.347	0.07375	0.397422	-1.33126	insig	12615827	13788613	6707260	1.10372e+07	2935241	5178659	5045422	4.38644e+06	FALSE
23.25	104.05	Benzoic acid, 2-(methylamino)-, methyl ester	-3.2423	0.031605	1.5002	0.06622	12.1383	3.60149	insig	167037	165464	141252	157918	2032387	924902	2793257	1.91685e+06	TRUE
23.27	156.09	Naphthalene, 1,2-dimethyl-	2.9097	0.043689	1.3596	0.07333	0.397116	-1.33237	insig	11051417	11704763	5775753	9.51064e+06	2576597	4369364	4384540	3.77683e+06	FALSE
23.32	105.07	Cycloisolongifolene	-9.9484	0.00057338	3.2416	0.024602	3.11203	1.63785	up	1963396	1866739	1868097	1.89941e+06	5358758	5681177	6693107	5911014	TRUE
23.34	57.07	Pentane, 2,2-dimethyl-	3.8135	0.018883	1.7239	0.061982	0.398052	-1.32897	insig	32128507	42324898	24867082	33106829	10730432	15123858	13680446	1.31782e+07	FALSE
23.34	43.05	4-Ethyl-1-hexyn-3-ol	3.29	0.030216	1.5198	0.06622	0.482979	-1.04997	insig	44543411	57502999	33130146	45058852	20291368	22797838	22198176	2.17625e+07	FALSE
23.41	85.1	Octane, 3,4,5,6-tetramethyl-	3.6462	0.021844	1.6607	0.062329	0.407778	-1.29414	insig	23822806	30518774	17543597	2.39617e+07	7829263	11455316	10028645	9.77107e+06	FALSE
23.41	57.07	Heptane, 2,2,3,3,5,6,6-heptamethyl-	3.7689	0.019623	1.7072	0.061982	0.397499	-1.33098	insig	31665659	42437145	24844840	32982548	10722307	14975370	13633865	13110514	FALSE
23.51	154.1	3,4-Dimethoxyphenol, 2-methylpropionate	2.2163	0.09099	1.041	0.11983	0.304604	-1.715	insig	2284729	1749154	630360	1.55475e+06	446311	515629	458805	473582	FALSE
23.56	135.08	4,7,7-Trimethylbicyclo[4.1.0]hept-3-en-2-one	-2.4834	0.067964	1.1677	0.096676	13.4827	3.75304	insig	167443	166707	0	167075	1387612	2164586	3205692	2252630	TRUE
23.61	119.02	Silane, ethenyltriethoxy-					0	0	up	942586	939718	0	941152	0	0	0	0	FALSE
23.64	91.05	Bicyclo[2.2.1]heptane, 2-cyclopropylidene-1,7,7-trimethyl-	-6.8732	0.0023474	2.6294	0.049962	3.48069	1.79937	up	2458765	2071912	2590141	2373606	7061328	7838146	9885896	8261790	TRUE
23.64	91.05	Undecane, 2,3-dimethyl-	-6.8732	0.0023474	2.6294	0.049962	3.48069	1.79937	up	2458765	2071912	2590141	2373606	7061328	7838146	9885896	8261790	TRUE
23.66	71.09	4,4-Dimethyl-1-hexene	3.7097	0.020659	1.6849	0.061982	0.397865	-1.32965	insig	23676329	31011328	17814097	2.41673e+07	7850965	10820497	10174443	9.6153e+06	FALSE
23.68	156.09	Naphthalene, 2,7-dimethyl-	2.9112	0.043628	1.3602	0.07333	0.397025	-1.3327	insig	11063272	11726255	5787739	9.52576e+06	2576957	4377826	4391101	3.78196e+06	FALSE
23.86	151.02	Benzaldehyde, 4-(methylthio)-	1.9594	0.12163	0.91495	0.15003	0.22855	-2.12942	insig	9594591	7124086	1509512	6076063	1377350	1438941	1349753	1.38868e+06	FALSE
23.9	161.13	cis-Muurola-4(15),5-diene	-10.014	0.00055896	3.2526	0.024602	4.10718	2.03815	up	731080	595342	716427	680950	2811429	2431389	3147533	2.79678e+06	TRUE
24.05	91.05	6,9,12-Octadecatrienoic acid, phenylmethyl ester, (Z,Z,Z)-	-6.6642	0.0026341	2.5794	0.051245	3.43309	1.77951	insig	2483604	2050717	2632396	2.38891e+06	6955254	7811319	9837444	8201339	TRUE
24.06	177.09	Phthalic acid, ethyl 2-propylphenyl ester	3.0102	0.039542	1.4029	0.070812	0.362831	-1.46263	insig	15793313	15159943	7505093	1.28194e+07	3643337	5367315	4943229	4.65129e+06	FALSE
24.28	163.04	Dimethyl phthalate	2.3103	0.082004	1.0862	0.11037	0.222059	-2.17098	insig	24880355	26215296	6276448	19124033	3804201	4590891	4344912	4246668	FALSE
24.29	133.03	6-(4-Ethyl-benzoyl)-3,3,5,5-tetramethyl-dihydro-pyran-2,4-dione	2.2342	0.089193	1.0497	0.11782	0.187516	-2.41491	insig	9350364	9366867	1873636	6.86362e+06	1168250	1412955	1279914	1.28704e+06	FALSE
24.29	43.05	Decane, 2,9-dimethyl-	4.8351	0.0084303	2.0742	0.061982	0.525334	-0.928694	insig	95054988	108361518	78763224	94059910	42798280	54517414	50922793	49412829	FALSE
24.31	107.09	2-Dimethylamino-3-methylpyridine	2.4484	0.070567	1.1514	0.099663	0.528712	-0.919447	insig	2727583	2858028	0	2.79281e+06	1213241	1069086	2147439	1.47659e+06	FALSE
24.31	43.02	(E)-2-Butenoic acid, 3-[2-(1,1-dimethyl-2-cyclopropyl)-1,1-dimethyl-3-cyclopropyl]-, methyl ester					0	0	down	3284190	3558388	0	3421289	0	0	0	0	FALSE
24.55	43.05	1,5-Cyclooctadiene, 3-(1-methyl-2-propenyl)-	2.7145	0.053288	1.2734	0.08124	0.528515	-0.919984	insig	0	106987069	76585760	9.17864e+07	42232487	53272828	50026160	4.85105e+07	FALSE
24.57	165.09	2,6-Di-tert-butyl-4-hydroxy-4-methylcyclohexa-2,5-dien-1-one	2.0816	0.10583	0.97539	0.13561	0.0863031	-3.53444	insig	50947693	55815306	4663861	3.71423e+07	2623597	3742405	3250481	3.20549e+06	FALSE
24.65	207.14	1,2-Benzenediol, 3,5-bis(1,1-dimethylethyl)-	3.6335	0.022092	1.6558	0.062368	0.458393	-1.12534	insig	8723534	9243925	5685520	7.88433e+06	3420760	4360252	3061356	3.61412e+06	FALSE
24.67	43.05	Decane, 2,3,7-trimethyl-	6.1433	0.0035602	2.4485	0.05855	0.482629	-1.05101	insig	125884677	110086858	104871343	1.13614e+08	42845856	53960544	67694202	54833534	FALSE
24.71	161.13	Bicyclosesquiphellandrene	-3.2576	0.031151	1.5065	0.06622	17.4653	4.12642	insig	502487	712079	0	607283	12099312	7760147	11959765	10606408	TRUE
24.71	161.13	isoledene	-3.2576	0.031151	1.5065	0.06622	17.4653	4.12642	insig	502487	712079	0	607283	12099312	7760147	11959765	10606408	TRUE
24.71	43.05	Dodecane, 2,7,10-trimethyl-	3.1475	0.034596	1.461	0.067923	0.478156	-1.06445	insig	125637209	0	104504546	1.15071e+08	42949260	54337192	67778972	55021808	FALSE
24.73	84.09	1-Piperidinamine, N-[1-(ethylazo)ethyl]-					0.521461	-0.93937	down	0	0	7171884	7171884	2208962	4587501	4423104	3.73986e+06	FALSE
24.89	85.1	Malonic acid, di(3-methylpent-2-yl) ester	3.8347	0.018544	1.7318	0.061982	0.398466	-1.32747	insig	108380427	139011526	81717580	1.09703e+08	35250494	51517252	44371308	43713018	FALSE
24.89	43.05	Ar-himachalen-2-ol	3.7773	0.019482	1.7104	0.061982	0.410801	-1.28349	insig	167117366	214087711	126314490	169173189	56669827	81948114	69871428	6.94965e+07	FALSE
24.93	281.05	Cycloheptasiloxane, tetradecamethyl-	0.65705	0.54703	0.26199	0.56281	0.761273	-0.393514	insig	181908323	139410843	301126939	207482035	96599488	273461048	103790807	1.5795e+08	FALSE
24.98	70.08	Formic acid, undecyl ester	3.7537	0.019883	1.7015	0.061982	0.400664	-1.31954	insig	20330385	27716357	16398079	21481607	7061254	10072810	8686635	8.6069e+06	FALSE
24.99	69.07	1,1,4-Trimethylcyclohexane	3.7905	0.019261	1.7153	0.061982	0.394496	-1.34192	insig	26537189	34524064	19984168	2.70151e+07	9020475	12390516	10561065	10657352	FALSE
24.99	43.05	Octane, 2,3,3-trimethyl-	3.8152	0.018855	1.7246	0.061982	0.412478	-1.27761	insig	167085906	212373586	126137431	1.68532e+08	56689718	81973473	69884413	69515868	FALSE
25.1	127.06	Triisopropyl(ethoxy) silane	3.743	0.020069	1.6975	0.061982	0.405491	-1.30226	insig	969692	1119155	660882	916576	315212	480960	318817	371663	FALSE
25.19	161.13	(1R,2S,6S,7S,8S)-8-Isopropyl-1-methyl-3-methylenetricyclo[4.4.0.02,7]decane-rel-	-2.4598	0.06971	1.1567	0.098794	24.9884	4.64319	insig	235231	1001427	0	618329	17029010	8227681	21096498	15451063	TRUE
25.22	69.07	2-Propenoic acid, 2-methyl-, 3-methylbutyl ester	2.685	0.054945	1.2601	0.082226	0.3601	-1.47353	insig	26769183	44127783	20091568	3.03295e+07	9344162	12680062	10740754	1.09217e+07	FALSE
25.23	71.09	11-Dodecen-5-one, 3,3,7,7-tetramethyl-	3.8303	0.018613	1.7302	0.061982	0.398916	-1.32584	insig	121000036	155339185	91348829	1.22563e+08	39347463	57657822	49671533	4.88923e+07	FALSE
25.26	132.09	3-Phenylbut-1-ene	-3.6004	0.02275	1.643	0.062368	9.70533	3.27878	insig	186822	176012	0	181417	2065314	1630883	1585939	1760712	TRUE
25.26	132.09	Diphenylmethane	-3.6004	0.02275	1.643	0.062368	9.70533	3.27878	insig	186822	176012	0	181417	2065314	1630883	1585939	1760712	TRUE
25.34	70.08	Aziridine, 1-(1,1-dimethylethyl)-2,3-dimethyl-, cis-	3.7442	0.020049	1.6979	0.061982	0.4026	-1.31258	insig	20856509	28079720	16578542	21838257	7095485	10327698	8953093	8792092	FALSE
25.34	71.09	Cyclohexanecarboxylic acid, 2-tetrahydrofurylmethyl ester	3.7216	0.020446	1.6894	0.061982	0.408967	-1.28994	insig	119472937	154117743	90156180	1.21249e+08	39843662	58461511	50455408	4.95869e+07	FALSE
25.34	43.05	Sulfurous acid, hexyl pentadecyl ester	3.8157	0.018848	1.7247	0.061982	0.413816	-1.27294	insig	167042371	212997106	126914359	168984612	56913566	82708794	70163432	6.99286e+07	FALSE
25.39	119.09	(+)-2-Carene, 4-.alpha.-isopropenyl-	-3.5218	0.02441	1.6124	0.06449	6.67799	2.73941	insig	22928927	23287998	4180722	1.67992e+07	158851524	67688525	110014732	112184927	TRUE
25.46	57.07	2,3-Dehydro-4-oxo-.beta.-ionone	3.8075	0.01898	1.7217	0.061982	0.364371	-1.45652	insig	158879251	159941436	92666952	1.37163e+08	40307716	59010581	50615943	49978080	FALSE
25.54	121.1	(3S,3aR,3bR,4S,7R,7aR)-4-Isopropyl-3,7-dimethyloctahydro-1H-cyclopenta[1,3]cyclopropa[1,2]benzen-3-ol	-3.0799	0.036936	1.4326	0.069226	6.51559	2.7039	insig	2187436	2724144	0	2455790	20475200	13946229	13581325	16000918	TRUE
25.54	43.05	Heptane, 2,5,5-trimethyl-	3.7657	0.019678	1.706	0.061982	0.411233	-1.28197	insig	165543488	213199148	125861177	168201271	56360878	81860017	69289049	6.917e+07	FALSE
25.59	85.1	Sulfurous acid, hexyl pentyl ester	3.8371	0.018505	1.7327	0.061982	0.400942	-1.31854	insig	106538823	137914432	81656988	1.08703e+08	35038202	51669257	44043773	43583744	FALSE
25.61	105.07	(S,1Z,6Z)-8-Isopropyl-1-methyl-5-methylenecyclodeca-1,6-diene	-3.4306	0.02652	1.5764	0.064746	3.21219	1.68356	insig	42250860	40702307	9768138	3.09071e+07	128571982	70061600	99204879	99279487	TRUE
25.68	57.07	di-tert-Butyl dicarbonate	3.8951	0.017615	1.7541	0.061982	0.359915	-1.47427	insig	160315210	159610014	93868476	1.37931e+08	40218358	58648009	50064162	4.96435e+07	FALSE
25.69	57.07	Oxalic acid, butyl cyclobutyl ester	3.9169	0.017292	1.7621	0.061982	0.359168	-1.47727	insig	158942599	159279883	93647151	1.3729e+08	39802206	58211273	49917067	49310182	FALSE
25.69	205.16	Butylated Hydroxytoluene	2.2738	0.085365	1.0687	0.11418	0.267531	-1.90222	insig	177432945	207441502	54671264	146515237	30643532	52199628	34748771	3.91973e+07	FALSE
25.75	115.05	Tetracyclo[2.2.1.0(2,6).0(3,5)]heptane-7-spiro-2'-cyclopropene	1.7216	0.16025	0.7952	0.18689	0.301248	-1.73098	insig	62153219	55544149	8168723	4.19554e+07	14288750	10911796	12716321	1.2639e+07	FALSE
25.76	191.14	2,4-Di-tert-butylphenol	2.0607	0.10836	0.96511	0.13845	0.114822	-3.12253	insig	1789606665	1475976567	178798679	1.14813e+09	116107956	153582694	125800371	1.3183e+08	FALSE
25.91	161.1	Benzofuran, 2,3-dihydro-2,2,5,6-tetramethyl-	3.7221	0.020438	1.6896	0.061982	0.243035	-2.04076	insig	35866567	32560736	17144610	28523971	5886306	7988319	6922333	6.93232e+06	FALSE
25.92	67.05	Nonadecane, 2-methyl-	-3.5941	0.022878	1.6406	0.062368	4.44949	2.15364	insig	3492442	3585062	3506519	3.52801e+06	21667477	9944199	15481852	1.56978e+07	TRUE
26.01	168.06	Dibenzofuran	1.8917	0.13149	0.88109	0.16053	0.285856	-1.80664	insig	8885679	9242215	1633139	6587011	1531469	2203785	1913548	1882934	FALSE
26.03	207.17	Ginsenol	-1.7734	0.15084	0.82148	0.17736	987.753	9.94801	insig	6393	0	0	6393	5779969	5235114	7929029	6314704	TRUE
26.03	69.07	2-Isopropyl-5-methyl-1-heptanol	38.337	2.765e-06	5.5583	0.0011834	0.405991	-1.30048	down	50627595	50453990	48417989	4.98332e+07	20838607	19981324	19875562	20231831	FALSE
26.07	80.06	1,2-Benzenediol, O-(4-fluorobenzoyl)-O'-pentadecafluorooctanoyl-	-2.3985	0.074477	1.128	0.10316	76.4634	6.2567	insig	67969	602209	0	335089	37482951	14115336	25267856	2.5622e+07	TRUE
26.07	81.07	2-Cyclopentene-1-carboxylic acid, 1-methyl-, methyl ester	-1.8249	0.14207	0.8475	0.1708	14.3964	3.84764	insig	0	0	2970912	2970912	50252984	34816272	43242439	42770565	TRUE
26.19	43.05	3-Mercaptoindole, S-(2-methylpropionyl)-	4.5159	0.010692	1.9709	0.061982	0.40997	-1.28641	insig	97776048	122175530	82300690	100750756	33245838	53519886	37148584	4.13048e+07	FALSE
26.2	155.09	Naphthalene, 1,6,7-trimethyl-	2.8746	0.04526	1.3443	0.07375	0.396595	-1.33426	insig	4975396	4694604	2336163	4.00205e+06	1449786	1699735	1612063	1.58719e+06	FALSE
26.25	71.09	Glutaric acid, ditetrahydrofurfuryl ester	4.6062	0.009984	2.0007	0.061982	0.445876	-1.16528	insig	71332296	84389806	56415606	7.07126e+07	26879873	36078799	31628525	3.15291e+07	FALSE
26.34	57.07	Hexane, 2,2,5,5-tetramethyl-	4.6876	0.0093942	2.0271	0.061982	0.425487	-1.23281	insig	74289122	87407840	58222287	7.33064e+07	26500844	36997942	30073999	3.11909e+07	FALSE
26.39	207.17	(3R,3aR,3bR,4S,7R,7aR)-4-Isopropyl-3,7-dimethyloctahydro-1H-cyclopenta[1,3]cyclopropa[1,2]benzen-3-ol	-1.7734	0.15084	0.8215	0.17736	1090.62	10.0909	insig	5790	0	0	5790	5779969	5235114	7929029	6314704	TRUE
26.46	43.05	4,4-Dimethyl octane	5.2866	0.0061428	2.2116	0.061982	0.399863	-1.32242	insig	98960224	116219408	81457490	9.8879e+07	32633040	49325553	36655565	3.95381e+07	FALSE
26.54	105.07	Naphthalene, 1,2,4a,5,6,8a-hexahydro-4,7-dimethyl-1-(1-methylethyl)-, [1S-(1.alpha.,4a.beta.,8a.alpha.)]-	-1.147	0.31531	0.50126	0.33654	23.3776	4.54705	insig	1370083	1316289	0	1343186	71343358	7766367	15091651	3.14005e+07	TRUE
26.91	161.1	.alpha.-Tetraloxime, 5,6-dimethoxy-	1.9959	0.11666	0.93309	0.14557	0.383271	-1.38356	insig	8061129	6594585	2358740	5.67148e+06	1418174	2680523	2422457	2173718	FALSE
27.1	93.07	1,6,10-Dodecatrien-3-ol, 3,7,11-trimethyl-, (E)-	-3.2287	0.032015	1.4946	0.06622	15.3248	3.9378	insig	1256840	1322622	680728	1086730	16329001	8477504	25155275	1.66539e+07	TRUE
27.22	159.12	1H-Cyclopropa[a]naphthalene, 1a,2,6,7,7a,7b-hexahydro-1,1,7,7a-tetramethyl-, [1aR-(1a.alpha.,7.alpha.,7a.alpha.,7b.alpha.)]-					0	0	up	0	0	0	0	20026127	16153968	16956661	17712252	TRUE
27.35	105.03	cis-3-Hexenyl benzoate					0	0	up	0	0	0	0	95076954	90790674	100794231	95553953	TRUE
27.35	67.05	cis-3-Hexenyl isovalerate	-15.722	9.56e-05	4.0195	0.013639	41.5264	5.37596	up	2232701	2641693	2411234	2.42854e+06	98821423	91164829	112559613	1.00849e+08	TRUE
27.4	105.07	Benzene, 1-methyl-4-butyl	-2.9805	0.040719	1.3902	0.071269	7.16016	2.83999	insig	2703683	3155767	2719626	2859692	21329762	9841617	30256142	2.04758e+07	TRUE
27.4	81.07	(3E,7E)-4,8,12-Trimethyltrideca-1,3,7,11-tetraene	-3.1983	0.032955	1.4821	0.06622	14.6924	3.877	insig	5055601	5618790	3897073	4.85715e+06	69234933	36468595	108386964	7.13635e+07	TRUE
27.56	149.04	Silane, dimethyl(dimethyl(but-3-enyloxy)silyloxy)isobutoxy-	0.85279	0.44183	0.35474	0.46463	0.0483062	-4.37165	insig	12482452	8871915	237500	7197289	0	347674	0	347674	FALSE
27.61	165.07	Fluorene	2.1167	0.10172	0.99257	0.13114	0.330225	-1.59848	insig	8048133	8076576	2258372	6.12769e+06	1766948	2180098	2123499	2023515	FALSE
27.79	247.21	Phenol, 2,4,6-tri-tert-butyl-	2.9975	0.040042	1.3975	0.071269	0.228822	-2.1277	insig	2273724	2234168	881518	1796470	308540	393590	531086	411072	FALSE
27.82	129.07	Succinic acid, docosyl ethyl ester	-0.80645	0.4652	0.33236	0.48237	1.35945	0.443026	insig	4312688	2542341	583593	2.47954e+06	3838875	2993534	3280047	3.37082e+06	TRUE
27.93	107.09	(E)-1-Methyl-4-(6-methylhept-5-en-2-ylidene)cyclohex-1-ene					0	0	up	0	0	0	0	8460113	2159367	13210915	7943465	TRUE
28.02	181	2-(Methylmercapto)benzothiazole	2.6396	0.057607	1.2395	0.084727	0.394987	-1.34012	insig	2615132	2164406	1117445	1965661	638067	910656	780511	776411	FALSE
28.34	67.05	11-Hexadecen-1-ol, (Z)-	8.4177	0.0010904	2.9624	0.029168	0.377142	-1.40682	down	9154782	9181962	7287939	8541561	3061295	3318333	3284521	3221383	FALSE
28.37	222.05	Triisobutyl(3-phenylpropoxy)silane	1.3444	0.25	0.60206	0.27192	0.126265	-2.98547	insig	3412949	1001759	125661	1.51346e+06	245645	211417	116228	191097	FALSE
28.42	122.06	Acetamide, N-(4-methoxyphenyl)-N-methyl-	3.3548	0.028441	1.5461	0.066155	0.352513	-1.50425	insig	5321185	5287637	2739055	4.44929e+06	1455389	1717857	1532058	1.56843e+06	FALSE
28.45	107.09	2,5-Cyclohexadiene, 1,4-diethyl-1,4-dimethyl-	-4.7837	0.0087517	2.0579	0.061982	5.13776	2.36114	insig	957715	916526	533581	802607	5468973	3267503	3634327	4123601	TRUE
28.66	105.03	Benzophenone	3.8657	0.018059	1.7433	0.061982	0.300209	-1.73596	insig	10147409	13966904	7411000	1.05084e+07	3285173	3112650	3066350	3.15472e+06	FALSE
28.75	173.08	Ethylene glycol - Adipate - Diethylene glycol	-3.7645	0.019699	1.7056	0.061982	2.04965	1.03538	insig	11532682	13496948	23046146	1.60253e+07	38255578	30275233	30007645	32846152	TRUE
28.81	355.07	Cyclooctasiloxane, hexadecamethyl-	0.58677	0.58888	0.22998	0.60152	0.784827	-0.349553	insig	101711833	72073175	161709103	1.11831e+08	53075861	150470400	59758599	8.77683e+07	FALSE
29.01	161.13	(+)-epi-Bicyclosesquiphellandrene					0	0	up	0	0	0	0	32167246	37064696	51444765	40225569	TRUE
29.04	95.09	1,5-Cyclooctadiene, 1-t-butyl-					0	0	up	0	0	0	0	10169655	10956385	15614520	1.22469e+07	TRUE
29.05	121.1	trans-8-Isopropylbicyclo[4.3.0]non-3-ene					0	0	up	0	0	0	0	9607883	10926127	14956852	1.18303e+07	TRUE
29.12	161.13	1-Ethyl-3-vinyl-adamantane					0	0	up	0	0	0	0	32183899	37076892	51488212	4.02497e+07	TRUE
29.24	195.12	1,1'-Biphenyl, 2,2',5,5'-tetramethyl-	3.3668	0.028128	1.5509	0.066115	0.34291	-1.5441	insig	6045144	10084146	5682858	7270716	2309337	2799949	2370315	2.4932e+06	FALSE
29.32	121.1	3-Isopropyl-6,8a-dimethyl-1,2,4,5,8,8a-hexahydroazulene	-1.7433	0.15624	0.8062	0.18321	25.9006	4.69491	insig	0	0	457600	457600	9656541	10929126	14970626	1.18521e+07	TRUE
29.32	95.09	Aciphyllene					0	0	up	0	0	0	0	10525225	10979551	15720133	12408303	TRUE
29.45	109.1	Bicyclo[2.2.1]heptane-2-carboxaldehyde, 3-methyl-, (2-endo,3-exo)-					0	0	up	0	0	0	0	8052137	6660369	8679985	7797497	TRUE
29.64	91.05	Isospathulenol	-4.9479	0.0077728	2.1094	0.061982	3.1457	1.65338	insig	5550275	6584360	5841790	5.99214e+06	23288111	14350474	18909939	18849508	TRUE
29.71	165.07	9-Ethylfluorene	3.0489	0.03807	1.4194	0.069657	0.515189	-0.956827	insig	3124775	4787869	3039715	3.65079e+06	1692060	1862253	2088219	1880844	FALSE
29.8	105.07	Bicyclo[2.1.1]hex-2-ene, 2-ethenyl-	-4.5266	0.010604	1.9745	0.061982	2.55391	1.35271	insig	6314423	6827010	6333967	6491800	20249188	12573353	16915950	16579497	TRUE
29.94	85.1	4-Benzyloxy-3-methoxy-2-nitrobenzoic acid	4.6818	0.0094353	2.0252	0.061982	0.42539	-1.23314	insig	95721129	117167317	79490734	9.74597e+07	32184344	48849159	43341668	4.14584e+07	FALSE
29.94	71.09	Sulfurous acid, nonyl pentyl ester	4.5222	0.010641	1.973	0.061982	0.438368	-1.18979	insig	108135093	134593685	91585078	111437952	37433584	57061125	52057661	48850790	FALSE
29.94	43.05	Dibenzo[c,e]selenepin, 5,7-dihydro-	4.777	0.0087949	2.0558	0.061982	0.452729	-1.14328	insig	123640622	151888630	106044458	1.27191e+08	46576732	66441347	59731509	57583196	FALSE
29.95	195.12	1,1'-Biphenyl, 3,4-diethyl-	3.1237	0.035401	1.451	0.068251	0.323714	-1.62721	insig	6315391	11997928	6844299	8.38587e+06	2779596	2857164	2507118	2714626	FALSE
29.95	57.07	2-Chloroethanol, triisobutylsilyl ether	1.8268	0.14175	0.84846	0.1708	0.180291	-2.4716	insig	501505540	218809818	91135368	2.70484e+08	38157160	56051386	52088910	4.87658e+07	FALSE
30	71.09	Butane, 2,2-dimethyl-	4.3416	0.012237	1.9123	0.061982	0.434755	-1.20173	insig	108713890	137465725	91404686	1.12528e+08	37613389	57156460	51996643	48922164	FALSE
30.01	71.09	Butanoic acid, 6-ethyl-3-octyl ester	4.3186	0.012461	1.9044	0.061982	0.432856	-1.20804	insig	108667880	137422569	91306161	1.12466e+08	36847413	57224214	51972670	4.86814e+07	FALSE
30.01	71.09	Cyclohexanecarboxylic acid, 1-(2-ethyl-1-oxobutoxy)-2-oxo-, ethyl ester	4.3186	0.012461	1.9044	0.061982	0.432856	-1.20804	insig	108667880	137422569	91306161	1.12466e+08	36847413	57224214	51972670	4.86814e+07	FALSE
30.01	43.05	Heptane, 3-ethyl-5-methyl-	4.7543	0.0089424	2.0485	0.061982	0.452631	-1.14359	insig	123701805	151569135	105794520	127021820	46226512	66906619	59348840	5.7494e+07	FALSE
30.02	41.04	2-Pentene, 4-methyl-, (E)-					0	0	down	58440456	71433441	47776964	5.9217e+07	0	0	0	0	FALSE
30.03	70.08	Hexanoic acid, 3,5,5-trimethyl-, pentyl ester	5.9705	0.0039534	2.403	0.06043	0.439251	-1.18688	insig	17987463	20843693	16831521	1.85542e+07	5869269	10261754	8318880	8.14997e+06	FALSE
30.04	121.06	Succinic acid, 4-chloro-3-methylphenyl 4-methoxybenzyl ester	-3.8058	0.019009	1.721	0.061982	3.60511	1.85004	insig	765351	442226	179047	462208	2132549	1207295	1659085	1.66631e+06	TRUE
30.11	57.07	Heptadecane, 2,6,10,15-tetramethyl-	1.838	0.13992	0.85412	0.16917	0.177177	-2.49674	insig	502192370	221726529	90532462	271483787	37489190	55719166	51093393	48100583	FALSE
30.18	55.05	1,5-Heptadiene, (Z)-					0	0	down	17392121	19865485	14957207	1.74049e+07	0	0	0	0	FALSE
30.18	69.07	3-Octene, 2,2-dimethyl-	2.9745	0.040962	1.3876	0.071269	0.397118	-1.33236	insig	35690176	43243491	29743401	3.62257e+07	0	15088247	13683488	1.43859e+07	FALSE
30.22	105.07	Benzene, (1-methyldecyl)-	10.113	0.00053803	3.2692	0.024602	0.454938	-1.13626	down	6267997	6764213	6352962	6461724	3072176	2344033	3402833	2.93968e+06	FALSE
30.26	135.08	1,2-Benzenediol, O,O'-di(4-methoxybenzoyl)-	2.194	0.09328	1.0302	0.12247	0.345261	-1.53424	insig	3245542	2037739	1069558	2117613	840908	699889	652588	731128	FALSE
30.29	85.1	Pentane, 2,3,3,4-tetramethyl-	4.3615	0.012048	1.9191	0.061982	0.416127	-1.2649	insig	96885930	121692858	79307062	9.92953e+07	31795546	49007140	43155636	4.13194e+07	FALSE
30.29	71.09	3-Ethyl-3-methylheptane	4.3821	0.011855	1.9261	0.061982	0.426008	-1.23105	insig	111332282	139800145	92955700	1.14696e+08	36624833	57757971	52201370	4.88614e+07	FALSE
30.29	71.09	Hexadecane	4.3821	0.011855	1.9261	0.061982	0.426008	-1.23105	insig	111332282	139800145	92955700	1.14696e+08	36624833	57757971	52201370	4.88614e+07	FALSE
30.3	43.05	Decane, 3,8-dimethyl-	4.5812	0.010174	1.9925	0.061982	0.456076	-1.13265	insig	124087605	151060084	103610185	1.26253e+08	46456055	67000901	59285377	5.75808e+07	FALSE
30.39	165.07	3,5,3',5'-Tetramethylbiphenyl	1.9252	0.12652	0.89786	0.1556	0.411385	-1.28144	insig	9766182	20327709	7922520	12672137	4732042	5219513	5687842	5.21313e+06	FALSE
30.4	71.09	Octane, 2,6,6-trimethyl-	4.4336	0.01139	1.9435	0.061982	0.432139	-1.21043	insig	110969413	138545629	92691330	1.14069e+08	37760991	57844583	52275293	4.92936e+07	FALSE
30.41	55.05	Parbenate					0	0	down	18499451	19986426	15170315	1.78854e+07	0	0	0	0	FALSE
30.42	83.09	Borane, ethyldipropyl-	4.618	0.0098958	2.0045	0.061982	0.421047	-1.24795	insig	23451826	32415656	23302966	2.63901e+07	8513081	11676595	13144781	1.11115e+07	FALSE
30.52	107.05	1,3-Cyclohexadiene-1-carboxylic acid, 2,6,6-trimethyl-, ethyl ester	1.2295	0.28626	0.54324	0.30784	0.371247	-1.42955	insig	2648885	1653895	531871	1.61155e+06	841335	355233	0	598284	FALSE
30.61	183.08	Phenol, 2-(1-phenylethyl)-	4.1418	0.014355	1.843	0.061982	0.366654	-1.44751	insig	19416247	20289672	12271141	1.73257e+07	5093679	7700603	6263327	6.35254e+06	FALSE
30.62	57.07	1-Nonene, 4,6,8-trimethyl-	2.0342	0.11168	0.95204	0.14099	0.324701	-1.62281	insig	0	213783567	93676332	1.5373e+08	38701574	58066134	52981248	4.99163e+07	FALSE
30.63	41.04	1,6-Octadiene, 2,7-dimethyl-					0	0	down	59776558	71027057	50981711	6.05951e+07	0	0	0	0	FALSE
30.63	71.09	Decane, 6-ethyl-2-methyl-	4.4685	0.011087	1.9552	0.061982	0.435667	-1.1987	insig	109182065	136996814	92180335	1.12786e+08	38270946	57439432	51701644	4.91373e+07	FALSE
30.64	69.07	2,6-Octadiene, 4,5-dimethyl-	4.5951	0.010068	1.997	0.061982	0.434423	-1.20283	insig	37113563	44940985	36518216	3.95243e+07	9113599	21669804	20727350	17170251	FALSE
30.65	135.08	4,6-Bis(4-ethoxybenzylthio)-5-nitropyrimidine	0.012984	0.99026	0.0042496	0.99026	0.995634	-0.00631329	insig	3286070	2087178	1077264	2.15017e+06	2080818	1584849	2756679	2140782	FALSE
30.84	97.1	Tetrabutylsilane	3.0831	0.036819	1.4339	0.069226	0.49749	-1.00726	insig	11319123	10151569	11885482	1.11187e+07	4887964	8812913	2893476	5531451	FALSE
30.87	135.08	p-Anisic acid, 4-nitrophenyl ester	-0.31267	0.77016	0.11342	0.77742	1.1032	0.141694	insig	2908159	1835974	1044534	1.92956e+06	2075558	1572268	2738230	2.12869e+06	TRUE
30.92	43.05	Oxalic acid, allyl hexadecyl ester					0	0	down	51991083	56682421	0	54336752	0	0	0	0	FALSE
30.93	121.06	Benzaldehyde dibutyl acetal	2.1397	0.099125	1.0038	0.12817	0.443261	-1.17377	insig	2385273	1625515	917697	1.64283e+06	783897	615639	785070	728202	FALSE
31.06	107.05	1,2-Cyclopentanedicarboxylic acid, 4-(1-methylethylidene)-, diethyl ester, trans-	2.0479	0.10996	0.95878	0.13965	0.375107	-1.41463	insig	1243807	1689093	510350	1147750	540468	443627	307491	430529	FALSE
31.13	85.1	Benzeneethanol, .beta.-methyl-.beta.-phenyl-					0	0	down	37478807	42890656	0	4.01847e+07	0	0	0	0	FALSE
31.17	95.05	5-Isopropenyl-2-methyl-7-oxabicyclo[4.1.0]heptan-2-ol					0	0	up	0	0	0	0	4274619	3226478	3298729	3599942	TRUE
31.38	43.05	1,3,5,7,9-Pentaethyl-1,9-dibutoxypentasiloxane					0	0	down	49845777	55273098	43659819	49592898	0	0	0	0	FALSE
31.45	71.09	2-Undecen-4-ol	2.8582	0.046013	1.3371	0.074037	0.48381	-1.04749	insig	40088890	47696752	33697459	40494367	0	20659368	18523805	1.95916e+07	FALSE
31.48	219.14	3,5-di-tert-Butyl-4-hydroxybenzaldehyde	3.1613	0.034141	1.4667	0.067611	0.349425	-1.51694	insig	8572945	8097102	4124434	6.93149e+06	2038343	2779992	2447785	2422040	FALSE
31.54	85.1	2,2,6,6-Tetramethylheptane	3.1761	0.033659	1.4729	0.067318	0.446218	-1.16418	insig	38018827	42503214	31744875	3.74223e+07	15697690	0	17699317	1.66985e+07	FALSE
31.54	57.07	2,2-Dimethylpropanoic anhydride	3.3332	0.02902	1.5373	0.066181	0.49674	-1.00944	insig	0	46256112	37984958	42120535	21023463	23446183	18299268	2.0923e+07	FALSE
31.56	111.12	2-Heptenoic acid, 4-methyl-2-pentyl ester	1.4175	0.22931	0.63958	0.25492	0.57524	-0.797763	insig	24498853	9346794	12441407	15429018	8844575	9078208	8703400	8.87539e+06	FALSE
31.59	87.04	Tetradecanoic acid	0.90438	0.41694	0.37993	0.43953	0.083495	-3.58217	insig	18136628	2154605	832678	7.0413e+06	0	597299	578529	587914	FALSE
31.99	119.09	1,3-Benzenediol, o-(2-furoyl)-o'-(4-methylbenzoyl)-	0.46186	0.66818	0.1751	0.67768	0.828401	-0.271599	insig	8565808	7513607	13327664	9.80236e+06	7535259	2941327	13884268	8.12028e+06	FALSE
32.02	178.08	9H-Fluorene, 9-methylene-	2.0504	0.10964	0.96004	0.13965	0.229396	-2.12409	insig	12341226	10758786	2163196	8.42107e+06	1773605	2193829	1827847	1.93176e+06	FALSE
32.17	221.08	Cyclononasiloxane, octadecamethyl-	0.80593	0.46546	0.33211	0.48237	0.731008	-0.45204	insig	54291726	39035366	78876973	57401355	25264978	72399264	28218368	41960870	FALSE
32.39	105.07	Benzene, (1-methylundecyl)-	-0.79961	0.46873	0.32908	0.48458	1.29387	0.371698	insig	11610576	10514688	15474525	12533263	19048967	7669552	21930894	16216471	TRUE
32.66	173.13	3-Trimethylsilyloxybenzoic anhydride					0	0	down	617437	676998	396151	563529	0	0	0	0	FALSE
33.48	117.04	Myristic acid, TBDMS derivative	0.94021	0.40034	0.39757	0.42308	0.553476	-0.853407	insig	2230027	648793	555098	1.14464e+06	640996	657314	602282	633531	FALSE
33.65	149.02	Phthalic acid, 6-ethyl-3-octyl isobutyl ester	2.9146	0.043476	1.3617	0.07333	0.459615	-1.1215	insig	61668887	73343805	37800032	5.76042e+07	23096828	25841878	30488628	26475778	FALSE
34	151.08	Ethanone, 2,2-dimethoxy-1,2-diphenyl-	2.4089	0.073643	1.1329	0.10234	0.264967	-1.91612	insig	7525205	16310906	6789164	10208425	1556979	3512211	3045489	2704893	FALSE
34.25	71.09	2,2-Dimethyl-propyl 2,2-dimethyl-propanesulfinyl sulfone	3.513	0.024605	1.609	0.064606	0.436099	-1.19727	insig	72712685	100027183	58941802	7.72272e+07	28055106	36531210	36449762	3.36787e+07	FALSE
34.26	159.12	Sebacic acid, butyl 1-phenyl-2,2,2-trifluoromethylethyl ester	3.8041	0.019036	1.7204	0.061982	0.422596	-1.24265	insig	3447883	3486056	2137068	3023669	1115890	1508160	1209319	1.27779e+06	FALSE
34.43	43.02	Methyl n-hexadecyl ketone					0	0	down	1627027	1553303	0	1590165	0	0	0	0	FALSE
34.53	205.09	7,9-Di-tert-butyl-1-oxaspiro(4,5)deca-6,9-diene-2,8-dione	2.691	0.054599	1.2628	0.082226	0.548295	-0.866976	insig	31201284	32364638	18308228	2.72914e+07	13317169	16035518	15538492	1.49637e+07	FALSE
34.57	121.1	D-Homopregnane, (5.alpha.)-					0	0	up	0	0	0	0	2157261	0	1869884	2.01357e+06	TRUE
34.72	71.09	Tridecanol, 2-ethyl-2-methyl-	4.3216	0.012432	1.9055	0.061982	0.379386	-1.39826	insig	140617936	142672186	91203431	1.24831e+08	36720480	58160882	47196241	47359201	FALSE
34.8	57.07	Decane, 3-ethyl-3-methyl-	4.5048	0.010782	1.9673	0.061982	0.388286	-1.36481	insig	142294562	119882738	90652389	1.1761e+08	35760332	55196259	46042266	4.56663e+07	FALSE
34.88	43.05	4-Penten-2-one	5.4937	0.0053503	2.2716	0.061982	0.480181	-1.05835	insig	94664905	105846860	82017825	94176530	36127948	55605231	43932195	4.52218e+07	FALSE
34.9	69.07	Phthalic acid, methyl 4-(2-phenylprop-2-yl)phenyl ester	2.2364	0.088972	1.0507	0.11782	0.498913	-1.00314	insig	16027726	24496488	16374312	1.89662e+07	0	10392349	8532597	9462473	FALSE
35.03	87.04	Hexadecanoic acid, methyl ester	2.1719	0.095603	1.0195	0.12491	0.476371	-1.06984	insig	11672703	8902378	5267870	8614317	3042804	5967355	3300686	4103615	FALSE
35.06	277.18	Benzenepropanoic acid, 3,5-bis(1,1-dimethylethyl)-4-hydroxy-, methyl ester	3.494	0.025031	1.6015	0.064641	0.354985	-1.49417	insig	6477526	8316185	4307251	6.36699e+06	1910639	2595765	2274149	2.26018e+06	FALSE
35.14	71.09	2-(1-Amino-2-1H-imidazol-1-ylethyl)-4-amino-6-dimethylamino-S-triazine	6.8544	0.0023715	2.625	0.049962	0.480476	-1.05746	down	93104856	103095009	88687894	9.49626e+07	35908262	55972351	45001079	4.56272e+07	FALSE
35.18	281.05	Cyclodecasiloxane, eicosamethyl-	0.7598	0.48969	0.31008	0.50503	0.73336	-0.447406	insig	74143327	57213576	113025158	81460687	34825253	106362268	38032596	59740039	FALSE
35.36	321.14	2-Hydroxybenzimidazole, 2TBDMS derivative	1.5159	0.20414	0.69008	0.22932	0.218874	-2.19183	insig	15068975	7041153	1290432	7.80019e+06	1311421	2580541	1229817	1.70726e+06	FALSE
35.69	87.04	2-Hexyldecanoic acid	3.1294	0.035207	1.4534	0.068183	0.285482	-1.80853	insig	91314929	122360207	53217489	8.89642e+07	19878332	32116017	24198587	2.53976e+07	FALSE
35.81	43.05	Pentane, 3-ethyl-2,4-dimethyl-	2.5498	0.063318	1.1985	0.091864	0.229067	-2.12616	insig	35265919	46376374	23732995	35125096	0	8643730	7448300	8046015	FALSE
35.81	57.07	Hexane, 2,4,4-trimethyl-	1.7838	0.14902	0.82674	0.1762	0.553224	-0.854064	insig	28590690	38783411	18296709	2.85569e+07	15424831	22945262	9025077	15798390	FALSE
35.91	57.07	1,2-Bis(3,5-dimethylphenyl)-diazene 1-oxide	3.7317	0.020266	1.6932	0.061982	0.445398	-1.16683	insig	29498607	39249249	40237006	3.63283e+07	15934850	23526705	9080106	1.61806e+07	FALSE
35.99	43.05	3-Nonyl acetate	2.3424	0.079173	1.1014	0.10786	0.543473	-0.879721	insig	36322757	52911158	28342048	3.9192e+07	16694950	25034918	22169453	2.12998e+07	FALSE
36.29	134.06	N-Benzyloxane-2-carboxamide	3.2564	0.031186	1.506	0.06622	0.334972	-1.57789	insig	36850139	34895738	17812569	2.98528e+07	8765155	11441668	9792739	9999854	FALSE
36.45	224.05	2-o-Tolylbenzothiazole	3.09	0.036575	1.4368	0.069226	0.306665	-1.70526	insig	7498786	8142476	3563874	6401712	1852381	2211382	1825785	1.96318e+06	FALSE
36.48	95.09	Cyclohexene, 3,5-dimethyl-	2.323	0.080867	1.0922	0.10953	0.498938	-1.00307	insig	57696681	0	36098406	4.68975e+07	20547266	27559111	22090509	23398962	FALSE
36.65	141.07	Succinic acid, di(3-methylphenyl) ester					0.823901	-0.279456	down	0	0	1341389	1341389	1168245	934143	1213129	1.10517e+06	FALSE
36.65	123.12	Androstane, (5.alpha.,14.beta.)-	2.9688	0.041194	1.3852	0.071269	0.327186	-1.61182	insig	43992411	49592187	21657701	3.84141e+07	9724871	15688704	12292050	1.25685e+07	FALSE
36.74	69.07	Tricyclo[4.2.1.0(2,5)]non-7-ene, 3,4-di(tris(trimethylsilyloxy)silyl)-					0	0	up	0	0	0	0	9076557	9850890	8537454	9154967	TRUE
36.81	149.13	Anthracene, 9-dodecyltetradecahydro-	1.8093	0.14467	0.83962	0.17233	0.21688	-2.20503	insig	13376482	31398131	6604700	1.71264e+07	2967864	4549840	3625448	3714384	FALSE
36.81	149.13	Phthalic acid, cycloheptyl ethyl ester	1.8093	0.14467	0.83962	0.17233	0.21688	-2.20503	insig	13376482	31398131	6604700	1.71264e+07	2967864	4549840	3625448	3714384	FALSE
36.82	95.09	Bicyclo[2.2.1]heptane, 2-(1-methylpropyl)-	2.895	0.044339	1.3532	0.07375	0.369109	-1.43788	insig	71338927	80634331	36239529	6.27376e+07	20420328	27159784	21890888	23157000	FALSE
36.9	163.15	1,3,5,7-Tetramethyl-adamantane	2.8207	0.047792	1.3206	0.075759	0.317776	-1.65392	insig	29064034	35280956	14244638	2.61965e+07	6497934	10300383	8175604	8.32464e+06	FALSE
37.12	191.18	(-)-Neoclovene-(II), dihydro-	2.743	0.051747	1.2861	0.080246	0.312103	-1.67991	insig	104648940	120938954	46664631	9.07508e+07	23690789	34352522	26927394	2.83236e+07	FALSE
37.2	123.12	D-Norandrostan-16-one, (5.alpha.)-	2.7136	0.053338	1.273	0.08124	0.333123	-1.58587	insig	44384437	49801634	19900788	38028953	10067416	15741765	12195779	12668320	FALSE
37.45	95.09	1,2,8-Trimethoxyoctane	3.8051	0.019019	1.7208	0.061982	0.239903	-2.05947	insig	70465598	80043969	0	7.52548e+07	14138737	22620847	17402066	1.80539e+07	FALSE
37.58	100.08	N,N-Dimethyldecanamide	3.2244	0.032147	1.4929	0.06622	0.281372	-1.82945	insig	1018103	1081600	480148	859950	211587	274902	239409	241966	FALSE
37.85	96.06	Procymidone	-1.9795	0.11887	0.92492	0.1479	18.9497	4.24411	insig	28758	24998	0	26878	395819	842590	289584	509331	TRUE
38.07	59.04	Tetradecanamide	1.5111	0.20529	0.68764	0.23001	0.373958	-1.41905	insig	398136	420942	1241544	686874	383473	199719	187394	256862	FALSE
38.12	191.18	Isophthalic acid, propyl tridec-2-ynyl ester	5.1083	0.0069422	2.1585	0.061982	0.303066	-1.7223	insig	14317441	15566604	9819034	1.32344e+07	3219217	4821180	3992250	4.01088e+06	FALSE
38.23	149.13	Silane, dimethyl(3-methylphenoxy)butoxy-	2.6863	0.054869	1.2607	0.082226	0.302602	-1.72451	insig	10934056	13197901	0	1.2066e+07	3675971	0	3626402	3.65119e+06	FALSE
38.25	81.07	2-(3-methyl-2-cyclopenten-1-yl)-2-methylpropionaldehyde	3.4546	0.025946	1.5859	0.064641	0.421399	-1.24674	insig	48048984	51248310	33124745	4.41407e+07	11779776	27970114	16052572	1.86008e+07	FALSE
38.29	57.07	Octane, 3,6-dimethyl-	3.6714	0.021365	1.6703	0.061982	0.33547	-1.57574	insig	64798179	94280889	53084207	7.07211e+07	18242510	30758371	22173528	23724803	FALSE
38.33	109.1	Terephthalic acid, 3,4-dichlorophenyl octyl ester	4.5192	0.010665	1.972	0.061982	0.368448	-1.44047	insig	62843694	65865872	43351104	5.73536e+07	16210943	28615012	18569442	21131799	FALSE
38.44	121.1	6-Methyl-2-(piperidin-1-ylmethyl)-4-pyrimidinylamine	3.7384	0.020149	1.6958	0.061982	0.381707	-1.38946	insig	32575463	35176705	20774515	2.95089e+07	8295597	15184989	10310649	11263745	FALSE
38.45	95.09	Cyclohexane, 3,3,5,5-tetramethyl-1-(3,3,5,5-tetramethylcyclohexylidene)-	3.3315	0.029065	1.5366	0.066181	0.423782	-1.2386	insig	72968497	79407480	51268535	67881504	18523022	44727885	23050051	28766986	FALSE
38.46	109.1	Cyclobutaneacetonitrile, 1-methyl-2-(1-methylethylidene)-	4.8611	0.0082725	2.0824	0.061982	0.369139	-1.43777	insig	62481269	65670994	44810841	57654368	16577638	28643515	18626196	2.12824e+07	FALSE
38.47	75.04	3-(2,3-Dihydro-1,4-benzodioxin-6-yl)-3-oxopropanenitrile	3.222	0.032218	1.4919	0.06622	0.474485	-1.07557	insig	2898778	2275983	1702645	2.29247e+06	983222	1370926	909077	1.08774e+06	FALSE
38.48	107.09	(3-Iodophenyl) methanol, n-pentyl ether	4.0567	0.015391	1.8127	0.061982	0.384911	-1.3774	insig	16076835	17466841	10830367	1.47913e+07	4251513	7545756	5282771	5.69335e+06	FALSE
38.54	41.04	Cyclopentene,3-butyl-	3.5504	0.02379	1.6236	0.063638	0.365551	-1.45186	insig	37227428	44469577	40748301	40815102	11995285	17844718	0	1.492e+07	FALSE
38.55	95.09	Cyclohexanol, 5-methyl-2-(1-methylethyl)-, acetate, (1.alpha.,2.alpha.,5.beta.)-	5.7786	0.0044542	2.3512	0.061982	0.382908	-1.38493	insig	73881063	79939706	87928253	8.0583e+07	23767800	46011806	22788139	30855915	FALSE
38.55	95.09	Diallyldivinylsilane	5.7786	0.0044542	2.3512	0.061982	0.382908	-1.38493	insig	73881063	79939706	87928253	8.0583e+07	23767800	46011806	22788139	30855915	FALSE
38.55	71.09	Heptane, 4,4-dimethyl-	4.0201	0.015863	1.7996	0.061982	0.293844	-1.76688	insig	91580852	110517703	59862370	8.73203e+07	19133629	33251096	24590826	25658517	FALSE
38.56	85.1	Succinic acid, 2-methylpent-3-yl 4-cyanophenyl ester	3.0332	0.038659	1.4127	0.069815	0.334273	-1.5809	insig	63799416	115233659	64430217	8.11544e+07	21234137	37462594	22686460	2.71277e+07	FALSE
38.6	121.1	4-Cyclohexylidene-n-butanol	3.6864	0.021086	1.676	0.061982	0.375751	-1.41215	insig	34465380	35723010	21178054	3.04555e+07	8404305	15777238	10149487	1.14437e+07	FALSE
38.71	191.18	1H-Indene, 2,3,3a,4,7,7a-hexahydro-2,2,4,4,7,7-hexamethyl-, trans-	3.7618	0.019743	1.7046	0.061982	0.35384	-1.49883	insig	155821993	164582533	94056024	1.38154e+08	35761194	64533274	46358206	4.88842e+07	FALSE
38.78	149.13	Phthalic acid, dicyclobutyl ester					0	0	down	10834645	13033061	0	11933853	0	0	0	0	FALSE
38.86	87.04	Methyl stearate	3.0398	0.038409	1.4156	0.069657	0.487598	-1.03624	insig	12067722	9307297	7234734	9.53658e+06	3873161	6230424	3846468	4.65002e+06	FALSE
38.88	81.07	2H-Pyran, 5,6-dihydro-5-(p-methoxybenzoyl)-2-[4-(4-pentylcyclohexyl)cyclohexyloxy]-	4.9842	0.0075747	2.1206	0.061982	0.428834	-1.22151	insig	44169566	48026488	44159323	4.54518e+07	15336786	29535379	13601701	1.94913e+07	FALSE
38.91	149.13	4-Methyl-4-ethyl-5-methylene-2-benzylimino-1,3-thiazolidine					0	0	down	10948699	13356344	0	1.21525e+07	0	0	0	0	FALSE
38.96	109.1	5,6-Undecadiene	4.1743	0.013982	1.8544	0.061982	0.317392	-1.65566	insig	63291489	66134840	100835744	7.6754e+07	25655961	29576722	17850662	24361115	FALSE
38.97	95.09	5-tert-Butyl-2,2-dimethyl-3(2H)-furanone	5.1401	0.0067909	2.1681	0.061982	0.400471	-1.32023	insig	74436890	81638247	75005560	77026899	23637476	48131638	20771898	30847004	FALSE
39.1	81.07	Podocarpan-15-oic acid, 13-isopropyl-, methyl ester	2.7092	0.05358	1.271	0.081319	0.414916	-1.26911	insig	44552428	52105684	0	48329056	14858970	31521209	13777338	2.00525e+07	FALSE
39.1	123.12	Benzene, 1-(4-morpholylcarbonyl)-4-[2-(4-tolylthio)ethoxy]-	3.5348	0.024125	1.6175	0.064134	0.253741	-1.97857	insig	37896894	37961220	67413018	47757044	8977117	16478863	10897736	1.21179e+07	FALSE
39.12	93.07	Butanamide, 4,4,4-trifluoro-N-phenyl-	2.8846	0.044805	1.3487	0.07375	0.368486	-1.44032	insig	13275928	14971897	0	1.41239e+07	3427400	8485247	3700749	5.20447e+06	FALSE
39.26	191.18	(4aS,8aS)-8-Isopentyl-4,4,7,8a-tetramethyl-1,2,3,4,4a,5,6,8a-octahydronaphthalene	3.6508	0.021755	1.6624	0.062329	0.355093	-1.49373	insig	16546933	18213392	10290128	1.50168e+07	3930857	7511723	4554537	5.33237e+06	FALSE
39.28	191.18	1,3,5,6-Tetramethyladamantane	3.6146	0.022465	1.6485	0.062368	0.353497	-1.50023	insig	16572423	18417542	10284634	15091533	3933574	7520213	4550657	5.33481e+06	FALSE
39.55	79.05	3-Methylene-1,6-heptadiene	1.6355	0.17728	0.75135	0.20342	0.121478	-3.04123	insig	25044147	25729198	15205296	2.19929e+07	2671661	0	0	2671661	FALSE
39.56	217.2	Allopregnane	3.8375	0.018498	1.7329	0.061982	0.33079	-1.59601	insig	24925339	25797089	15331325	2.20179e+07	4586088	10878770	6385035	7.2833e+06	FALSE
39.71	59.04	Allylamine, bis(2-methoxyethyl)-	3.019	0.039202	1.4067	0.070498	0.319739	-1.64503	insig	9155454	10713914	18430102	12766490	3976016	4525160	3744657	4.08194e+06	FALSE
39.83	69.07	Isophthalic acid, 3-methylbut-2-yl propyl ester	3.6071	0.022615	1.6456	0.062368	0.364824	-1.45473	insig	190974670	204929294	117621722	1.71175e+08	38685072	64207668	84453853	6.24489e+07	FALSE
39.86	149.02	1,4-Benzenedicarboxylic acid, bis(2-hydroxyethyl) ester					0	0	down	35322208	36943369	41210914	37825497	0	0	0	0	FALSE
39.89	217.2	Silane, dimethyldi(2-heptyloxy)-	3.7356	0.020198	1.6947	0.061982	0.32716	-1.61193	insig	25359754	26514539	15321148	2.23985e+07	4597757	11003067	6382803	7.32788e+06	FALSE
39.94	83.09	Diethyldivinylsilane	3.9517	0.016794	1.7748	0.061982	0.330706	-1.59638	insig	165101884	178999589	101626076	1.48576e+08	32990875	55554663	58859174	49134904	FALSE
39.95	67.05	4-Hexen-1-ol, acetate	3.9338	0.017048	1.7683	0.061982	0.370539	-1.4323	insig	116243122	127216566	80119791	1.0786e+08	23227788	39603209	57067672	39966223	FALSE
39.95	69.07	cis-3-Hexenyl crotonate	3.4014	0.027243	1.5647	0.065876	0.382086	-1.38803	insig	192915911	206538368	118939565	172797948	39361630	65169653	93539619	66023634	FALSE
40.02	81.07	Bis(2-furfuryl)disulfide	2.5608	0.062582	1.2035	0.091106	0.370686	-1.43173	insig	128197383	76080660	60338214	88205419	19497921	35120988	43470599	3.26965e+07	FALSE
40.07	73.03	4-Hydroxy-5,6-epoxy-.beta.-ionone	4.7741	0.0088136	2.0548	0.061982	0.392709	-1.34847	insig	3996805	3918623	2726453	3.54729e+06	1039245	1670412	1469508	1393055	FALSE
40.19	57.07	4-Methyl-5-nonanone	3.8331	0.018569	1.7312	0.061982	0.315189	-1.66571	insig	49658409	57061256	30419162	4.57129e+07	10607170	16682267	15935264	1.44082e+07	FALSE
40.19	57.07	Decane, 2,3,8-trimethyl-	3.8331	0.018569	1.7312	0.061982	0.315189	-1.66571	insig	49658409	57061256	30419162	4.57129e+07	10607170	16682267	15935264	1.44082e+07	FALSE
40.2	81.07	3-Heptyne, 5,5-diethyl-	2.5306	0.064621	1.1896	0.093124	0.385346	-1.37577	insig	130408014	76931466	61579841	8.96398e+07	22970065	36305411	44351581	3.45424e+07	FALSE
40.31	219.12	Anthracene, 2-(1,1-dimethylethyl)-	2.5851	0.061	1.2147	0.089106	0.377934	-1.40379	insig	3091553	3006921	1320224	2.4729e+06	698158	1201558	904060	934592	FALSE
40.33	69.07	Heneicosyl acetate	3.1076	0.035955	1.4442	0.069008	0.41984	-1.25209	insig	191139459	207552561	118500370	1.72397e+08	47973270	64214561	104950351	72379394	FALSE
40.36	121.1	Isophthalic acid, 2-biphenyl ethyl ester	2.4424	0.071028	1.1486	0.099671	0.284555	-1.81322	insig	27560516	19850804	0	23705660	5523215	7967921	0	6745568	FALSE
40.38	73.05	Arachidamide, N-methyl-	2.8226	0.047704	1.3214	0.075759	0.300332	-1.73537	insig	10493136	8426902	4104331	7.67479e+06	1793578	2743614	2377764	2.30499e+06	FALSE
40.42	67.05	1,2-Dihydrocurcumin	3.6843	0.021124	1.6752	0.061982	0.383486	-1.38276	insig	115959670	128020542	79346490	1.07776e+08	23815370	39931819	60243927	41330372	FALSE
40.44	203.18	9,11-Dimethyltetracyclo[7.3.1.0(2.7).1(7.11)]tetradecane	3.3672	0.028118	1.551	0.066115	0.369931	-1.43467	insig	41620810	43358080	23737082	3.62387e+07	8561320	17369120	14286931	1.34058e+07	FALSE
40.52	83.09	Phosphonic acid, bis(1-methylethyl) ester	3.3625	0.028239	1.5492	0.066115	0.377785	-1.40436	insig	161522392	176034783	98722858	1.45427e+08	33435997	53983535	77400646	5.49401e+07	FALSE
40.53	217.2	Silane, dimethyl(2-heptyloxy)heptyloxy-	3.3845	0.027671	1.558	0.066115	0.377322	-1.40613	insig	55303660	59646412	33295935	4.94153e+07	11754164	25662888	18519376	18645476	FALSE
40.54	255.14	(2,4,6-Tri-tert-butylphenyl)(difluoro)methylsilane	4.0422	0.015575	1.8076	0.061982	0.249673	-2.00189	insig	10414494	14163916	7811435	10796615	1169621	3781879	3135367	2.69562e+06	FALSE
40.58	61.03	1,3,5-Trioxane	4.0375	0.015637	1.8059	0.061982	0.298482	-1.74429	insig	29345364	31951007	17530720	26275697	5797096	9447472	8283873	7.84281e+06	FALSE
40.59	149.13	Phthalic acid, nonyl tridec-2-yn-1-yl ester	2.3186	0.081263	1.0901	0.10972	0.378695	-1.40089	insig	45440506	33145060	26233045	34939537	9094853	17367977	0	13231415	FALSE
40.59	111.12	3-(t-Octylamino)propionitrile	4.0645	0.015292	1.8155	0.061982	0.317639	-1.65454	insig	82750055	88377545	50348973	7.38255e+07	16308546	28162774	25878357	2.34499e+07	FALSE
40.59	83.09	Cyclohexanecarboxylic acid, 3-methylbut-2-yl ester	4.0306	0.015725	1.8034	0.061982	0.316337	-1.66047	insig	161558327	175963132	98487236	1.45336e+08	33202103	54012415	50711091	45975203	FALSE
40.75	69.07	9-Cyanophenanthrene	4.0689	0.015236	1.8171	0.061982	0.303206	-1.72163	insig	188682987	203591386	113283789	1.68519e+08	37495844	61884670	53907724	5.10961e+07	FALSE
40.75	69.07	Nitric acid, decyl ester	4.0689	0.015236	1.8171	0.061982	0.303206	-1.72163	insig	188682987	203591386	113283789	1.68519e+08	37495844	61884670	53907724	5.10961e+07	FALSE
40.82	98.07	d-glucose, 2-deoxy-3,5:4,6-di-O-(ethylboranediyl)-	3.4817	0.025314	1.5966	0.064641	0.216509	-2.2075	insig	46404348	54183784	23556038	41381390	6178066	11304560	9395694	8959440	FALSE
40.85	191.18	Terephthalic acid, propyl tridec-2-yn-1-yl ester	3.3293	0.029125	1.5357	0.066181	0.356059	-1.48981	insig	27689087	28988320	15505222	2.40609e+07	5196336	11315720	9189229	8567095	FALSE
41.04	87.07	N,N-Dimethylhexanamide	3.2033	0.032796	1.4842	0.06622	0.313559	-1.67319	insig	262440556	234615825	120000374	205685585	52954803	75581174	64947417	6.44945e+07	FALSE
41.19	231.21	7-tert-Butyl-7-(2,4,6-triisopropylphenyl)-2,3,5,6-dibenzo-7-silanorbornadiene					0.536905	-0.897261	down	6727079	7632403	3832554	6064012	0	3255799	0	3255799	FALSE
41.2	217.2	Benzene, 1,3,5-tris(1-methylpropyl)-	2.3715	0.076698	1.1152	0.10521	0.375133	-1.41453	insig	19106371	19376394	7742480	15408415	4087472	8417895	4835247	5.7802e+06	FALSE
41.37	165.13	2-Benzofurancarboxylic acid, 2,4,5,6,7,7a-hexahydro-4,4,7a-trimethyl-, methyl ester, cis-	4.0311	0.01572	1.8036	0.061982	0.274049	-1.86749	insig	137683309	181147508	97327625	1.38719e+08	27493679	48932067	37622251	38015999	FALSE
41.58	173.1	Cyclohexanecarboxylic acid, [4-(3-methylpyrazol-1-yl)phenyl]amide	2.7144	0.053294	1.2733	0.08124	0.326589	-1.61445	insig	31439932	24640517	12764609	2.29484e+07	4341069	9733940	8409021	7.49468e+06	FALSE
41.59	123.12	Cyclopentane, 1-methyl-1-(2-methyl-2-propenyl)-	3.4264	0.026625	1.5747	0.064746	0.341916	-1.54829	insig	51373253	53328600	27985783	44229212	10282063	17815992	17269917	1.51227e+07	FALSE
41.61	81.07	Cyclopentene, 5-hexyl-3,3-dimethyl-	3.4552	0.02593	1.5862	0.064641	0.370161	-1.43378	insig	52829153	53865227	30399107	45697829	10746832	21955269	18044538	1.69155e+07	FALSE
41.69	161.1	Benzoic acid, 4-butyl-, 4-methoxyphenyl ester	3.0857	0.036729	1.435	0.069226	0.354958	-1.49428	insig	11367901	10797849	5471862	9.21254e+06	2542335	4025740	3242128	3.27007e+06	FALSE
41.74	109.1	Oxiraneoctanoic acid, 3-octyl-, methyl ester, cis-	3.0438	0.03826	1.4173	0.069657	0.3954	-1.33861	insig	60360901	62408805	33946228	5.22386e+07	12230509	29082700	20652330	2.06552e+07	FALSE
41.85	123.12	1,4-Benzenediol, mono-tetradecyl ether	3.1571	0.034279	1.465	0.067611	0.356037	-1.4899	insig	51910108	53908024	28128989	4.4649e+07	8591671	21315082	17783443	15896732	FALSE
41.9	207.03	Acetamide, N-[2,2,2-trichloro-1-(5-oxo-4-phenyl-5,6-dihydro-4H-[1,3,4]thiadiazin-2-ylamino)ethyl]-	4.9668	0.0076689	2.1153	0.061982	0.410363	-1.28503	insig	56594803	44903715	46145397	4.92146e+07	13959754	17656753	28971117	2.01959e+07	FALSE
42.02	207.03	Methyltris(trimethylsiloxy)silane	4.8372	0.0084172	2.0748	0.061982	0.400155	-1.32137	insig	55964874	43820610	45869275	4.85516e+07	13946958	15539393	28798102	19428151	FALSE
42.2	207.03	Cyclotrisiloxane, hexamethyl-	4.9281	0.0078838	2.1033	0.061982	0.41392	-1.27258	insig	56039284	44186524	45858275	4.86947e+07	13973400	17697946	28795721	20155689	FALSE
42.29	207.03	Tris(tert-butyldimethylsilyloxy)arsane	1.9731	0.11974	0.92177	0.1483	0.578409	-0.789839	insig	56036429	44263069	59754910	5.33515e+07	13970466	49815722	28790664	3.0859e+07	FALSE
42.31	107.09	phenol, 4-(1-pyrrolidinyl)-	2.0389	0.11109	0.95434	0.14067	0.468577	-1.09364	insig	15287294	17152749	9181119	1.38737e+07	0	7595592	5406212	6500902	FALSE
42.41	67.05	Acetamide, N-[3-[[(2,5-dioxo-1-pyrrolidinyl)ethyl]ethylamino]phenyl]-	1.9721	0.11988	0.92124	0.1483	0.376715	-1.40846	insig	0	0	52606778	52606778	19988294	22125725	17339190	1.98177e+07	FALSE
42.41	95.09	3,7-Octadien-2-one, (E)-	6.374	0.0031074	2.5076	0.057825	0.51404	-0.960047	insig	61374571	59328424	70174566	6.36259e+07	36565038	35896898	25656809	3.27062e+07	FALSE
42.42	121.1	2-Methoxy-N,N-dimethylbenzylamine	3.7696	0.019611	1.7075	0.061982	0.44907	-1.15499	insig	26382777	25444108	24974104	2.56003e+07	0	13075166	9917498	11496332	FALSE
42.45	239.18	Hexadecanoic acid, 4-nitrophenyl ester	3.2411	0.031641	1.4997	0.06622	0.381939	-1.38859	insig	12354348	11823814	6425386	1.02012e+07	3110628	4645501	3932560	3.89623e+06	FALSE
42.66	109.1	Phenanthrenequinone, 1,4,8-trihydroxy-2-methyl-3-(4-methylvaleryl)-	1.6705	0.17014	0.76919	0.19681	0.487651	-1.03608	insig	0	53192901	0	53192901	34906559	21229659	21682464	2.59396e+07	FALSE
42.68	121.1	Allylbenzyldimethylsilane	3.8059	0.019008	1.7211	0.061982	0.439618	-1.18568	insig	26188275	25264566	26358381	25937074	0	12920910	9883885	1.14024e+07	FALSE
42.7	283.17	Racemosol	1.5347	0.19965	0.69973	0.22546	0.371615	-1.42812	insig	59672	68259	11711	46547.3	6276	31177	14440	17297.7	FALSE
42.75	81.07	Trifluoroacetyl-.alpha.-fenchol	1.8694	0.13492	0.86992	0.16405	0.457347	-1.12864	insig	0	0	86005672	86005672	48124160	35990406	33888847	39334471	FALSE
42.75	191.18	15-Isobutyl-(13.alpha.H)-isocopalane	3.6767	0.021265	1.6723	0.061982	0.377504	-1.40544	insig	85161169	87385867	50432746	74326594	21014567	34485453	28675658	2.80586e+07	FALSE
42.81	161.1	Curcumenone	4.0924	0.014946	1.8255	0.061982	0.350096	-1.51418	insig	3183131	3356927	1953502	2.83119e+06	948902	1153113	871548	991188	FALSE
42.81	72.04	9-Octadecenamide, (Z)-	1.371	0.24226	0.61572	0.26584	0.538803	-0.892169	insig	30749301	38170240	85437779	51452440	30888752	29481732	22797746	2.77227e+07	FALSE
42.83	136.11	Cyclohexanecarbonitrile, 1-(1-piperidinyl)-	0.61712	0.57055	0.2437	0.5856	0.766881	-0.382925	insig	5475116	5677344	15639462	8.93064e+06	7385448	6981246	6179532	6848742	FALSE
42.93	95.09	Furan, 4-methyl-2-propyl-	4.8367	0.0084204	2.0747	0.061982	0.534369	-0.904091	insig	63114822	77220553	74699869	7.16784e+07	47807749	37851895	29248616	3.83028e+07	FALSE
42.93	81.07	Cyclopentane, 1,3-dimethyl-2-(1-methylethenyl)-, (1.alpha.,2.alpha.,3.beta.)-	1.8395	0.13969	0.85485	0.16917	0.445201	-1.16747	insig	0	0	87528972	87528972	48996394	36216543	31690987	3.8968e+07	FALSE
42.93	81.07	Cyclopentane, 1,3-dimethyl-2-(1-methylethenyl)-, (1.alpha.,2.alpha.,3.beta.)-					0.445201	-1.16747	down	0	0	87528972	87528972	48996394	36216543	31690987	3.8968e+07	FALSE
43.27	81.07	1,2-Dihexylcyclopropene	1.3752	0.24105	0.61788	0.26522	0.655128	-0.61015	insig	39937860	51263875	85949216	59050317	48852731	35965844	31238059	3.86855e+07	FALSE
43.44	137.04	1-Dimethyl(phenyl)silyloxypentadecane	1.3333	0.25329	0.59638	0.27445	0.209733	-2.25337	insig	360442	300833	27228	229501	0	50257	46011	48134	FALSE
43.48	287.14	Phenol, 2,4-bis(1-phenylethyl)-	2.9683	0.041215	1.3849	0.071269	0.386071	-1.37306	insig	23605537	19940262	11051811	1.81992e+07	6311615	8054959	6711960	7026178	FALSE
43.48	282.16	Androsta-1,4,6-triene-3,17-dione	3.8549	0.018226	1.7393	0.061982	0.285227	-1.80982	insig	28666133	30416100	15959708	2.5014e+07	5672505	8690962	7040526	7.13466e+06	FALSE
43.48	79.05	FENHEXAMID-CE15-R40-TL85-QED	4.73	0.0091043	2.0408	0.061982	0.423026	-1.24118	insig	164232530	193883842	127538230	1.61885e+08	64156749	77802691	63485214	6.84816e+07	FALSE
43.49	60.04	N-Methylpivalamide	2.7645	0.050615	1.2957	0.078882	0.344724	-1.53648	insig	6247209	5022241	2555798	4608416	1417088	1824307	1524506	1.58863e+06	FALSE
43.56	83.09	3-Methyl-1-[(1H)-1,2,4-triazol-1-yl]butan-2-one	4.5521	0.010401	1.9829	0.061982	0.326801	-1.61352	insig	69014569	77992550	46373018	6.446e+07	18415767	23751919	21029124	2.10656e+07	FALSE
43.57	203.18	Trispiro[4.2.4.2.4.2.]heneicosane	3.365	0.028175	1.5501	0.066115	0.399549	-1.32356	insig	47313304	48940559	27680803	4.13116e+07	11558851	21138747	16820385	1.6506e+07	FALSE
43.58	135.12	1-n-Hexyladamantane	4.005	0.016063	1.7942	0.061982	0.492289	-1.02242	insig	52811106	58432707	39274951	5.01729e+07	19803573	29679724	24615385	2.46996e+07	FALSE
43.62	177.13	Phenol, 2,2'-methylenebis[6-(1,1-dimethylethyl)-4-methyl-	5.3805	0.0057667	2.2391	0.061982	0.475513	-1.07244	insig	5644665191	6309898252	4606380867	5520314770	2349895974	3036127551	2488915680	2624979735	FALSE
43.71	67.05	Cyclohexanol, 4-(1,1-dimethylethyl)-, trans-	2.813	0.048167	1.3172	0.075793	0.444546	-1.16959	insig	54109566	97039880	59821199	7.03235e+07	25168447	36977638	31640098	31262061	FALSE
43.81	135.12	benzonitrile, 4-[[2-amino-5-(dimethylamino)phenyl]sulfonyl]-	3.9287	0.017122	1.7664	0.061982	0.484448	-1.04559	insig	52626413	57714176	38578719	4.96398e+07	18498701	29267121	24377806	24047876	FALSE
43.89	149.1	2,4-Dimethyl-3-phenylhex-5-en-3-ol	5.3549	0.0058662	2.2316	0.061982	0.458969	-1.12353	insig	4819512533	5403340866	3885899574	4.70292e+09	1939004017	2503462625	2033011774	2.15849e+09	FALSE
43.9	177.13	Phthalic acid, ethyl tridec-2-yn-1-yl ester	5.3804	0.0057672	2.239	0.061982	0.475548	-1.07234	insig	5644851630	6310175289	4606685528	5.52057e+09	2350200596	3036523432	2489166617	2.6253e+09	FALSE
44.05	67.05	2,6-Adamantanedione, 4-iodo-, (1R)-	2.8468	0.046544	1.3321	0.07461	0.432787	-1.20827	insig	53132349	95486388	59088071	6.92356e+07	22976084	36383533	30533290	2.99643e+07	FALSE
44.13	81.07	6H-[1,2]Dioxeto[3',4':4,5]furo[3,2-g][1]benzopyran-6-one, 2a,9b-dihydro-2a,8,9b-trimethyl-	1.3062	0.26153	0.58247	0.28208	0.361904	-1.46632	insig	38163250	48275307	24633973	3.70242e+07	0	13399180	0	13399180	FALSE
44.24	98.07	4,4'-Bi-1,3,2-dioxaborolane, 2,2'-diethyl-, (R*,S*)-	3.3256	0.029225	1.5342	0.066181	0.165033	-2.59917	insig	16518119	19597084	7484799	14533334	1780911	2868275	2546249	2.39848e+06	FALSE
44.27	147.07	Benzamide, 2-ethoxy-N-(1-methyl-2,5-dioxo-4-trifluoromethylimidazolidin-4-yl)-	1.0034	0.37243	0.42896	0.39553	0.25407	-1.9767	insig	22004080	3261271	1352502	8.87262e+06	1668205	2671268	2423334	2254269	FALSE
44.42	207.07	1,3,5,7,9,11-Hexaethyl-5,9-dioxytricyclo[5.5.1.1(3,11)]hexasiloxane	4.9509	0.007756	2.1104	0.061982	0.509143	-0.973858	insig	11145644	13554433	12235269	12311782	6138907	4600492	8065958	6.26845e+06	FALSE
44.42	237.08	Theobromine, TBDMS derivative	4.8191	0.0085288	2.0691	0.061982	0.534168	-0.904635	insig	56243243	68177010	62305505	6.22419e+07	33410002	24624132	41708728	3.32476e+07	FALSE
44.47	87.07	N,N-Dimethylvaleramide	3.2387	0.031713	1.4988	0.06622	0.314731	-1.66781	insig	194875317	179014714	90194603	154694878	43504961	54564266	47992757	48687328	FALSE
44.5	180.11	Thiazolidin-4-one, 5-(4-hydroxy-3-methoxybenzylidene)-2-imino-3-(2-methoxyphenyl)-	2.8903	0.044547	1.3512	0.07375	0.292056	-1.77569	insig	3537805	3307579	1424665	2756683	954539	814068	646707	805105	FALSE
44.52	165.13	3,4-Dimethoxybenzoic anhydride	3.4685	0.025619	1.5914	0.064641	0.288937	-1.79117	insig	23931777	24776197	11996801	20234925	5278917	6682901	5578055	5.84662e+06	FALSE
44.73	207.03	1,1,3,3,5,5-Hexamethyl-1,5-bis(2-methylpropoxy)trisiloxane	3.0573	0.037758	1.423	0.069656	0.33575	-1.57454	insig	46957340	35107268	22791904	3.49522e+07	12337999	6264601	16602989	1.17352e+07	FALSE
45.21	73.05	6-Undecanone oxime	2.4455	0.070789	1.15	0.099663	0.295895	-1.75684	insig	18883633	13091397	6259190	12744740	3094326	4451894	3767108	3.77111e+06	FALSE
45.29	41.04	3-Carbamyl-(14H)(E)-nor-eburnamenine(3.alpha.,15.alpha.)					0	0	down	284882101	0	0	284882101	0	0	0	0	FALSE
45.33	98.07	Hexadecanoic acid, 2-hydroxy-1-(hydroxymethyl)ethyl ester	0.84319	0.44659	0.35009	0.46848	0.00500754	-7.64168	insig	740325418	37193516	3387726	260302220	0	1077097	1529853	1303475	FALSE
45.42	165.13	3,4-Dimethoxybenzoylformic acid, TMS	2.9415	0.042324	1.3734	0.071883	0.196855	-2.34479	insig	570049139	476572269	194655529	413758979	73343855	92472603	78535139	8.14505e+07	FALSE
45.68	165.13	Benzamide, 3,4-dimethoxy-N-propyl-N-(2-ethylhexyl)-	2.9472	0.042087	1.3758	0.071883	0.197982	-2.33656	insig	570608941	477415760	195776038	4.146e+08	73713774	93483213	79052737	8.20832e+07	FALSE
45.71	300.09	Bumetrizole	2.6193	0.058841	1.2303	0.086246	0.372204	-1.42583	insig	10720762	9773240	4480107	8324703	2223815	3778970	3292686	3.09849e+06	FALSE
46.14	72.04	trans-11-Icosenamide	3.2487	0.031415	1.5029	0.06622	0.269421	-1.89207	insig	9785899	8942490	4269744	7.66604e+06	1771729	2362579	2061873	2.06539e+06	FALSE
46.33	113.08	12-Methyltridecanoic acid, pyrrolidide	2.6533	0.056785	1.2458	0.083807	0.303788	-1.71886	insig	51804164	38831398	19170882	36602148	8342261	13495518	11520083	1.11193e+07	FALSE
46.94	267	Butanamide, 2,2,3,3,4,4,4-heptafluoro-N-[2-[(trimethylsilyl)oxy]-2-[4-[(trimethylsilyl)oxy]phenyl]ethyl]-	2.7632	0.050683	1.2951	0.078882	0.524298	-0.931542	insig	36431035	26140818	36917770	3.31632e+07	10835184	26006161	15320816	17387387	FALSE
47.01	267.04	Benzeneethanamine, N-[(pentafluorophenyl)methylene]-.beta.,4-bis[(trimethylsilyl)oxy]-	3.4702	0.025578	1.5921	0.064641	0.500629	-0.998186	insig	7029492	8779924	5991239	7266885	3292317	2713390	4908334	3.63801e+06	FALSE
47.11	233.15	2,2'-Ethylidenebis(4,6-di-tert-butylphenol)	0.080342	0.93982	0.026953	0.94203	0.956407	-0.0643027	insig	1124160	1129988	957344	1.0705e+06	256867	2156534	658094	1.02383e+06	FALSE
47.35	123.12	Cholestane, (5.alpha.,14.beta.)-	1.547	0.19676	0.70605	0.22338	0.384479	-1.37902	insig	26618524	31574214	10067780	22753506	0	11391117	6105388	8.74825e+06	FALSE
47.49	173.13	1-Dimethylthexylsilyloxyheptane					0	0	down	3336860	2882574	0	3109717	0	0	0	0	FALSE
47.49	239.18	N,N-Dimethyl-2,2-diphenyl-2-phenylhydrazinoacetamide	2.8703	0.045456	1.3424	0.07375	0.243295	-2.03922	insig	45005969	37355269	16167581	3.28429e+07	6575283	9173091	8223152	7.99051e+06	FALSE
47.73	123.12	4-Fluorobenzoic acid, tridec-2-ynyl ester	1.3668	0.24348	0.61353	0.26584	0.418401	-1.25704	insig	0	31493782	10224603	2.08592e+07	3497784	11409123	11275608	8727505	FALSE
47.81	165.13	2-Hexanone, 3-cyclohexylidene-4-ethyl-	2.34	0.079381	1.1003	0.10786	0.29518	-1.76033	insig	7430815	5126090	2332955	4.96329e+06	974537	1797184	1623474	1465065	FALSE
47.9	239.11	[4,4-Dimethyl-5-(2,3,3-trimethyl-5-methylthio-5-pyrrolin-2-ylmethylene)-5-pyrrolin-2-ylthio]acetic acid, tert.-butyl ester	4.095	0.014914	1.8264	0.061982	0.278047	-1.8466	insig	7418140	8651830	4673148	6.91437e+06	1329184	2433961	2004426	1.92252e+06	FALSE
48.12	98.07	Glycyl-L-tryptophylglycine					0	0	down	384215378	9572311	0	1.96894e+08	0	0	0	0	FALSE
48.17	161.1	2-tert-Butyl-6-(3-tert-butyl-2-methoxy-5-methylbenzyl)-4-methylphenol	2.9736	0.040997	1.3872	0.071269	0.232103	-2.10716	insig	44079811	38804309	16667259	33183793	4734544	10648135	7723489	7702056	FALSE
48.36	256.26	L-Norvaline, N-decyloxycarbonyl-, undecyl ester	3.2594	0.031098	1.5073	0.06622	0.280526	-1.8338	insig	26125684	25537551	11858094	2.11738e+07	6264523	6308837	5246003	5.93979e+06	FALSE
48.44	98.07	Octadecanoic acid					0	0	down	392408301	9478196	0	2.00943e+08	0	0	0	0	FALSE
48.6	279.14	Silane, dimethyl(4-acetylphenoxy)nonyloxy-	2.483	0.06799	1.1676	0.096676	0.355231	-1.49317	insig	4047956	3539628	1504444	3030676	866268	1296517	1066986	1.07659e+06	FALSE
48.72	261.15	Terephthalic acid, 3,5-difluorophenyl octyl ester	0.27286	0.79847	0.097741	0.80411	0.829058	-0.270455	insig	3934923	2682731	956947	2524867	675761	4742004	862019	2.09326e+06	FALSE
48.73	167.03	Isophthalic acid, 2-octyl octyl ester	0.38351	0.72086	0.14215	0.72938	0.777452	-0.363174	insig	4658455	3227249	1258690	3.04813e+06	795749	5304885	1008696	2.36978e+06	FALSE
48.74	71.09	Phthalic acid, 4-methylhept-3-yl octyl ester					0	0	down	118443933	121433066	0	1.19938e+08	0	0	0	0	FALSE
49.02	109.1	photocitral B	1.3058	0.26165	0.58228	0.28208	0.513422	-0.961783	insig	17612579	21189691	52570782	30457684	19784917	15454683	11673326	15637642	FALSE
49.18	149.03	Benzothiazole, 2-butyl-	2.9444	0.042202	1.3747	0.071883	0.318996	-1.64839	insig	43548180	42239767	18934709	34907552	10751121	13240502	9414454	11135359	FALSE
49.24	72.04	13-Docosenamide, (Z)-	2.0209	0.11338	0.94547	0.14272	0.354745	-1.49515	insig	85600150	103654891	218522815	135925952	51462063	67680785	25514110	48218986	FALSE
49.26	122.1	(Z)-Docos-9-enenitrile	1.1682	0.30761	0.51201	0.32914	0.554693	-0.85024	insig	12782563	21200816	44729858	2.62377e+07	15760676	18932572	8968399	1.45539e+07	FALSE
49.43	71.09	Methylamine, N-(1-butylhexylidene)-					0.683303	-0.549402	down	0	0	47751503	47751503	18203365	47054132	0	3.26287e+07	FALSE
49.47	165.13	1-(4-Benzylpiperidin-1-yl)-2-(3,4-dimethoxyphenyl)ethane-1,2-dione	3.7428	0.020073	1.6974	0.061982	0.27277	-1.87425	insig	53712040	37715164	27794453	3.97406e+07	9234487	14078479	9207069	1.084e+07	FALSE
49.6	123.12	cis-1,3,3-trimethylbicyclo[3.1.0]hexane-1-carboxaldehyde	5.0827	0.0070673	2.1507	0.061982	0.395096	-1.33972	insig	16498635	17049549	22393829	1.86473e+07	9590686	6937994	5573796	7367492	FALSE
49.77	121.1	.gamma.-Elemene	2.9736	0.040997	1.3872	0.071269	0.270885	-1.88424	insig	9857860	14759447	0	1.23087e+07	2235468	4838354	2928885	3.33424e+06	FALSE
49.77	81.07	Squalene	2.1708	0.095726	1.019	0.12491	0.314662	-1.66812	insig	17637078	27089547	0	2.23633e+07	4805964	9267813	0	7.03689e+06	FALSE
49.93	123.12	4-Nitrophenyl bicyclo[4.1.0]heptane-7-carboxylate	4.2342	0.013325	1.8753	0.061982	0.371341	-1.42918	insig	15761083	16907242	10594576	14420967	3736078	6855875	5473331	5.35509e+06	FALSE
50.08	127.1	1-(Piperidin-1-yl)tetradecan-1-one	2.5445	0.063677	1.196	0.092074	0.288648	-1.79262	insig	5259138	3708233	1858290	3.60855e+06	642020	1427343	1055444	1.0416e+06	FALSE
50.37	149.08	N-Benzylpalmitamide	2.4111	0.073469	1.1339	0.10234	0.344887	-1.5358	insig	41947803	30579298	14911552	2.91462e+07	10325627	11867233	7963610	1.00522e+07	FALSE
50.52	165.13	[4-(3,4-Dimethoxybenzoylamino)-3,5-dimethylpyrazol-1-yl]acetic acid, ethyl ester	2.8695	0.04549	1.3421	0.07375	0.35036	-1.51309	insig	15626044	14121456	7427123	12391541	2688695	6752594	3583211	4341500	FALSE
50.76	59.03	(E)-4-(3-((tert-Butyldimethylsilyl)oxy)-3-oxoprop-1-en-1-yl)-1,2-phenylene bis(2,2,2-trifluoroacetate)	1.2172	0.29044	0.53695	0.31155	0.563472	-0.827584	insig	904989	0	715347	810168	0	744134	168880	456507	FALSE
51.31	60.04	4-[4-(1,1,3,3-Tetramethylbutyl)phenoxy]-2,3,5,6-tetrafluoropyridine	3.3172	0.029455	1.5308	0.06622	0.297178	-1.7506	insig	14159611	15814633	7330995	1.24351e+07	4496124	3641054	2949101	3.69543e+06	FALSE
51.33	149.02	Propanedioic acid, mononitrile, 2-[tetrahydro-4-(4-fluorophenyl)-2,2-dimethyl-4-pyranyl]-, ethyl ester	3.2163	0.032394	1.4895	0.06622	0.247615	-2.01383	insig	37495440	41924505	32349298	3.72564e+07	3878809	0	14571667	9225238	FALSE
51.49	104.06	Oxalic acid, hexyl 2-phenylethyl ester	2.7273	0.052588	1.2791	0.081017	0.265025	-1.9158	insig	19220095	14967897	6814645	1.36675e+07	2618218	4571483	3677017	3.62224e+06	FALSE
51.77	149.02	N-(5-Cyano-2-hydroxy-3-methoxyphenyl)-2H-1,3-benzodioxole-5-carboxamide	3.2156	0.032416	1.4892	0.06622	0.243812	-2.03616	insig	37275324	41958116	32360393	3.71979e+07	3689916	0	14448725	9.06932e+06	FALSE
51.78	296.07	3,6,13,16-tetraoxatricyclo[16.2.2.2(8,11)]tetracosa-8,10,18,20,21,23-hexaene-2,7,12,17-tetrone	6.7939	0.0024514	2.6106	0.049962	0.331485	-1.59299	down	421896882	476472740	375387841	424585821	81656083	177903466	162671798	1.40744e+08	FALSE
52.4	391.21	Phenol, 2,4,6-tris(1-phenylethyl)-	3.1425	0.034764	1.4589	0.067926	0.249949	-2.00029	insig	51011930	43690954	21297646	3.86668e+07	9931800	13506836	5555632	9664756	FALSE
52.81	91.05	Acetamide, N-(phenylmethyl)-	2.4377	0.071388	1.1464	0.09985	0.274838	-1.86335	insig	19283606	15191957	5850395	13441986	4518426	3508776	3055890	3694364	FALSE
52.95	137.06	(R)-2,8-Dimethyl-2-((3E,7E)-4,8,12-trimethyltrideca-3,7,11-trien-1-yl)chroman-6-ol	3.2017	0.032848	1.4835	0.06622	0.198541	-2.33249	insig	11863378	15805954	6145205	1.12715e+07	1752844	2813952	2146786	2.23786e+06	FALSE
52.98	81.07	Cyclohexanemethanol, 4-ethenyl-.alpha.,.alpha.,4-trimethyl-3-(1-methylethenyl)-, acetate, [1R-(1.alpha.,3.alpha.,4.beta.)]-	3.2068	0.032688	1.4856	0.06622	0.253882	-1.97777	insig	32872364	32104421	14191677	2.63895e+07	5457273	7771192	6870966	6.69981e+06	FALSE
52.99	81.07	1,3-Bis-(2-cyclopropyl,2-methylcyclopropyl)-but-2-en-1-one	3.2085	0.032637	1.4863	0.06622	0.253151	-1.98193	insig	32879150	32104421	14181770	26388447	5460818	7709040	6870966	6.68027e+06	FALSE
53.19	149.08	N-Benzylstearamide	2.4983	0.066891	1.1746	0.095857	0.328762	-1.60488	insig	28964195	25250500	10168721	2.14611e+07	7814179	7155954	6196689	7.05561e+06	FALSE
53.8	145.07	Silane, diethylheptyloxyoctadecyloxy-	1.7305	0.15859	0.79971	0.18546	0.0276463	-5.17677	insig	1115368	528783	30431	558194	9438	31760	5098	15432	FALSE
54.01	191.18	Succinic acid, 2-methylpent-3-yl 2-methylphenyl ester	3.2685	0.030833	1.511	0.06622	0.242298	-2.04515	insig	6353852	12381190	6720022	8.48502e+06	1561010	2373008	2233694	2055904	FALSE
54.07	221.08	Tetracosamethyl-cyclododecasiloxane	1.8052	0.14536	0.83757	0.17233	0.309873	-1.69025	insig	120962634	40562270	50365627	70630177	13825483	40563437	11270242	2.18864e+07	FALSE
54.12	57.07	1,2-Dioctanoyl-sn-glycerol, O-acetyl-	1.5188	0.20343	0.69159	0.22913	0.271587	-1.88052	insig	43147916	121649986	48902819	7.12336e+07	0	21128437	17563730	1.93461e+07	FALSE
54.26	104.06	Phthalic acid, methyl 2-phenylethyl ester	2.6713	0.055728	1.2539	0.082531	0.260722	-1.93942	insig	14937739	13739952	5138096	11271929	2111477	3672769	3032262	2938836	FALSE
54.35	151.08	(R)-2,7,8-Trimethyl-2-((3E,7E)-4,8,12-trimethyltrideca-3,7,11-trien-1-yl)chroman-6-ol	3.3381	0.028886	1.5393	0.066181	0.195654	-2.35363	insig	392085521	523280145	212753764	376039810	56976237	93012944	70731459	7.35735e+07	FALSE
54.37	57.07	Oxalic acid, octyl propyl ester	1.3901	0.23685	0.62553	0.26194	0.237362	-2.07484	insig	50741024	192434737	75554993	1.06244e+08	0	28260861	22175524	2.52182e+07	FALSE
54.47	41.04	3-Isopropyl-4-methyl-1-pentyn-3-ol	2.3867	0.075438	1.1224	0.10382	0.155211	-2.6877	insig	47250864	98192117	29626552	58356511	5985451	12849517	8337720	9.05756e+06	FALSE
54.48	89.06	Diisobutyl (oxybis(ethane-2,1-diyl)) dicarbonate	1.3928	0.23609	0.62692	0.26178	0.0287838	-5.1186	insig	2000882	468386	66430	845233	16408	25444	31135	24329	FALSE
54.59	57.07	D-Alanine, N-ethoxycarbonyl-, heptyl ester	1.5369	0.19913	0.70087	0.22546	0.229044	-2.1263	insig	50074788	191630819	96056801	1.12587e+08	0	28131521	23443536	2.57875e+07	FALSE
55.05	145.1	Ergost-5-en-3-ol, (3.beta.)-	3.074	0.037147	1.4301	0.069226	0.250181	-1.99895	insig	74379647	90548431	36438569	6.71222e+07	11743412	23003002	15631777	1.67927e+07	FALSE
55.08	137.04	Androstan-17-one, 3-[(triethylsilyl)oxy]-, (3.beta.,5.alpha.)-	2.6777	0.055359	1.2568	0.08227	0.523972	-0.932437	insig	1393224	2119376	1227037	1579879	716750	930226	836463	827813	FALSE
55.22	165.13	Benzamide, 3,4-dimethoxy-N-methyl-N-(hept-2-yl)-	2.8751	0.045236	1.3445	0.07375	0.203637	-2.29593	insig	11642617	10380263	3935932	8.65294e+06	1368240	2135085	1782851	1.76206e+06	FALSE
55.35	165.09	2H-1-Benzopyran-6-ol, 3,4-dihydro-2,5,7,8-tetramethyl-2-(4,8,12-trimethyl-3,7,11-tridecatrienyl)-	3.0477	0.038112	1.4189	0.069657	0.195454	-2.3551	insig	75680881	134676052	56849466	8.90688e+07	16409083	20922854	14894730	17408889	FALSE
55.38	159.12	Stigmasterol	2.9663	0.041296	1.3841	0.071269	0.257074	-1.95974	insig	73995456	92400670	36408484	6.76015e+07	12135801	24994095	15005936	1.73786e+07	FALSE
55.46	247.14	N,N'-Dicyclohexylterephthalamide	1.1248	0.32359	0.49	0.34452	0.245741	-2.02479	insig	690073	4166346	507921	1.78811e+06	195965	696406	425866	439412	FALSE
56.17	179.09	6H-[1,3]Dioxolo[5,6]benzofuro[3,2-c][1]benzopyran-2-ol, 6a,12a-dihydro-3-methoxy-, (6ar-cis)-	2.236	0.089016	1.0505	0.11782	0.40173	-1.3157	insig	2245039	1256232	1106542	1.53594e+06	215748	873969	761382	617033	FALSE
56.19	145.1	.gamma.-Sitosterol	3.0866	0.036694	1.4354	0.069226	0.334161	-1.58139	insig	693727427	846515197	383511915	641251513	174139344	257544549	211159240	2.14281e+08	FALSE
56.39	254.2	RCS-8	5.0095	0.0074405	2.1284	0.061982	0.382197	-1.38761	insig	8884286	11994513	9544106	1.0141e+07	2403576	5229391	3994587	3.87585e+06	FALSE
56.4	215.18	Benzoic acid, 4-(4-ethylcyclohexyl)-, 4-butoxy-2,3-dicyanophenyl ester	2.9672	0.041257	1.3845	0.071269	0.355194	-1.49332	insig	76691265	91878620	41486475	7.00188e+07	20090148	30290621	24229938	2.48702e+07	FALSE
56.42	281.23	Stigmasta-5,24(28)-dien-3-ol, (3.beta.,24Z)-	3.0725	0.037201	1.4294	0.069226	0.329701	-1.60077	insig	738301113	874414620	395605827	669440520	163170518	274624258	224350369	2.20715e+08	FALSE
56.5	191.14	Isophthalic acid, 2-methyloct-5-yn-4-yl propyl ester	-1.6526	0.17377	0.76003	0.19992	1.6437	0.716945	insig	9172081	18208055	13357394	1.35792e+07	28687974	13385519	24886703	2.23201e+07	TRUE
57.06	91.05	Tricyclo[3.2.2.0]nonane-2-carboxylic acid, 4-nitrophenyl ester	1.6253	0.17942	0.74613	0.20522	0.342803	-1.54455	insig	37569932	81964788	35120818	51551846	0	18814055	16530239	17672147	FALSE
57.12	114.09	(2S,4R,6R)-2-Methyl-6-nonylpiperidin-4-ol	0.83041	0.453	0.3439	0.47174	0.305634	-1.71012	insig	834453	51103	83155	322904	15559	9850	270662	98690.3	FALSE
57.26	119.01	2,4(1H,3H)-Quinazolinedione	5.0802	0.0070796	2.15	0.061982	0.396758	-1.33367	insig	3436975	4132995	2987725	3.51923e+06	891842	1655519	1641490	1.39628e+06	FALSE
57.27	271.21	Succinic acid, nonyl 2-phenoxyethyl ester	2.8582	0.046013	1.3371	0.074037	0.318449	-1.65086	insig	48989856	64584693	26444257	4.66729e+07	13197516	17040554	14350839	1.4863e+07	FALSE
57.27	296.07	3-(Tert.-butyldimethylsilyl)oxy-7,8,2'-trimethoxyflavone	4.6935	0.0093531	2.029	0.061982	0.448777	-1.15593	insig	168744446	195418180	146248627	1.70137e+08	48293553	91555191	89212163	7.63536e+07	FALSE
57.54	441.29	Phenol, 2,4-bis(1,1-dimethylethyl)-, phosphite (3:1)	2.2568	0.086987	1.0605	0.11598	0.309247	-1.69317	insig	366315562	829422164	358146633	517961453	103184280	202521733	174827543	160177852	FALSE
57.85	106.07	Propane, 1-(di-t-butylphosphino)3-[2-(2-pyridinyl)ethyl)(phenyl)phosphino]-	1.6235	0.17981	0.74519	0.20522	0.526353	-0.925898	insig	16395459	11224266	5423919	11014548	6853554	5397566	5141493	5.79754e+06	FALSE
58.28	136.12	Bisphenol A monomethyl ether, TMS derivative					0	0	down	2274707	2419593	1107214	1933838	0	0	0	0	FALSE
58.29	285.22	.alpha.1-Sitosterol	3.1646	0.034033	1.4681	0.067611	0.315781	-1.66301	insig	161095547	208790236	94881969	154922584	39588384	58899942	48276308	4.89215e+07	FALSE
Note: FDR, false discovery rate.
