# Supplementary material for: The Jasmine (Jasminum sambac) Genome Provides Insight into the Biosynthesis of Flower Fragrances and Jasmonates
Source: Genomics Proteomics Bioinformatics. 2022 Dec 29;21(1):127–49. doi: 10.1016/j.gpb.2022.12.005 (PMC10372924; doi:10.1016/j.gpb.2022.12.005)
Supplement: Supplementary Table S15 — Differential abundant terpene metabolites identified between the FBs and FFs in J. sambac [file mmc15.xlsx]

## Sheet: Tab S15
Table S15 Differential aboundant terpene metabolites identified between the flower buds and full-bloom flowers in J. sambac
RT	Compound	FB 1	FB 2	FB 3	FB average	FF 1	FF 2	FF 3	FF average	Fold change	Log2FC	Type
25.3757	.alpha.-Farnesene	0.770802	0.845568	0.940925	0.852432	2.86736e+07	4.90264e+07	1.79222e+07	3.18741e+07	3.73919e+07	25.1562	up
24.71	isoledene	502487	712079	N/F	607283	12099312	7760147	11959765	10606408	17.4653	4.12642	up
23.321	Cis-caryophyllene	0.770802	0.845568	0.940925	0.852432	431089	1.01804e+06	549938	666357	781713	19.5763	up
14.61	Linalool	N/F	2383749	1620287	2002018	384594607	456324560	548939061	463286076	231.41	7.8543	up
24.0364	.gamma.-Muurolene	0.770802	0.845568	0.940925	0.852432	3.16245e+06	4.35719e+06	1.87371e+06	3.13112e+06	3.67316e+06	21.8086	up
