# Supplementary material for: The Jasmine (Jasminum sambac) Genome Provides Insight into the Biosynthesis of Flower Fragrances and Jasmonates
Source: Genomics Proteomics Bioinformatics. 2022 Dec 29;21(1):127–49. doi: 10.1016/j.gpb.2022.12.005 (PMC10372924; doi:10.1016/j.gpb.2022.12.005)
Supplement: Supplementary Table S16 — Widely-targeted (UPLC-MS) metabolomics study of FBs and FFs in J. sambac [file mmc16.xlsx]

## Sheet: Tab S16
Table S16 Widely-targeted (UPLC-MS) metabolomics study of flower buds and full-bloom flowers in J. sambac
Index	Formula	Compounds	Class I	Class II	CAS	Level	FB 1	FB 2	FB 3	FB average	FF 1	FF 2	FF 3	FF average	VIP	Fold change	Log2FC	Type	FF﹥FB?
GQ512002	C28H32O16	Isorhamnetin-3-O-rutinoside	Flavonoids	Flavonols	604-80-8	B	1400000	1557200	1551600	1.50293e+06	238210	250280	349550	279347	1.26902	0.185868	-2.42765	down	FALSE
GQ512005	C27H30O15	Kaempferol-3-O-glucoside-7-O-rhamnoside	Flavonoids	Flavonols	-	B	2595700	2659800	2855700	2.70373e+06	2624300	2132600	2983000	2.57997e+06	0.336528	0.954224	-0.0676004	insig	FALSE
GQ512006	C27H30O16	Quercetin-3-O-glucoside-7-O-rhamnoside	Flavonoids	Flavonols	-	B	4618300	4984500	5904400	5.16907e+06	2956600	2882700	4732500	3.52393e+06	0.964267	0.681735	-0.552717	insig	FALSE
HmLn000659	C13H16O10	3-O-Galloyl-β-D-glucose	Tannins	Tannin	-	B	35983	33812	28845	32880	33563	23509	36616	31229.3	0.268992	0.949797	-0.0743085	insig	FALSE
HmLn000873	C13H16O10	2-O-Galloyl-β-D-glucose	Tannins	Tannin	-	B	332010	386210	303260	340493	784130	1025400	607640	805723	1.19813	2.36634	1.24266	up	TRUE
HmLn002835	C15H18O8	Cis-p-coumaric acid 4-O-glucoside	Others	Others	-	A	5203700	4815300	5658700	5225900	4259900	3338400	4085200	3894500	1.11187	0.74523	-0.424241	insig	FALSE
Hmcn000192	C7H14O7	Sedoheptulose	Others	Saccharides and Alcohols	3019-74-7	B	3079800	3098400	2781600	2986600	3384900	3550200	2798700	3244600	0.565029	1.08639	0.119537	insig	TRUE
Hmcn001884	C21H20O12	6-Hydroxyluteolin 5-glucoside	Flavonoids	Flavonoid	-	B	45066000	37641000	42258000	41655000	9971900	7810300	12601000	1.01277e+07	1.2599	0.243134	-2.04018	down	FALSE
Hmcp002207	C22H22O12	Isorhamnetin-7-O-β-D-glucopyranoside	Flavonoids	Flavonols	-	A	16775000	16543000	15787000	1.63683e+07	2516100	4301800	7355900	4724600	1.16141	0.288643	-1.79264	down	FALSE
Hmcp002316	C21H20O11	Isorhamnetin-O-Pentoside	Flavonoids	Flavonols	-	A	1128200	832750	1136100	1032350	503000	306090	1339600	716230	0.675343	0.693786	-0.527437	insig	FALSE
Hmcp002354	C14H14N2O	Crenatine	Alkaloids	Plumerane	26585-14-8	B	9	9	9	9	188280	378590	424420	330430	1.28366	36714.4	15.1641	up	TRUE
Hmcp006520	C25H48O4	1,3-Dihydroxypropan-2-yl 12-methyl-6-(6-methylheptyl)tridec-12-enoate	Others	Others	-	B	20486	8646.3	7665.9	12266.1	22132	25979	29179	25763.3	1.01232	2.10037	1.07065	up	TRUE
Hmfn00531	C6H8O6	L-Ascorbic acid	Others	Vitamin	50-81-7	A	3381000	4371500	5436400	4396300	1857200	723850	1519000	1.36668e+06	1.1403	0.310871	-1.68561	down	FALSE
Hmgn001653	C7H6O3	3,4-Dihydroxybenzaldehyde	Phenolic acids	Phenolic acids	139-85-5	A	3276900	3020400	3574200	3290500	1586400	436690	1462300	1.1618e+06	1.05083	0.353076	-1.50195	down	FALSE
Hmgp002428	C10H10O3	4-Hydroxy-3-methoxycinnamaldehyde	Phenolic acids	Phenolic acids	458-36-6	A	24868	25958	19484	23436.7	154520	105710	80573	113601	1.24011	4.84715	2.27714	up	TRUE
Hmjn004446	C30H26O13	Luteolin-caffeoyl-O-rhamnoside	Flavonoids	Flavonoid	-	B	57212	45911	56578	53233.7	52593	30221	30446	37753.3	0.898783	0.7092	-0.495735	insig	FALSE
Hmjp006575	C33H56O14	Glyceryl linoleate-O-Hexoside-O-Hexoside 1	Lipids	Glycerol ester	-	B	168810	162650	113610	148357	54453	45343	81044	60280	1.16113	0.406318	-1.29932	down	FALSE
Hmjp007381	C27H46O9	Glyceryl linoleate-O-Hexoside 1	Lipids	Glycerol ester	-	B	290260	261430	249110	266933	53473	131830	138900	108068	1.08115	0.404849	-1.30454	down	FALSE
Hmln001566	C7H6O3	Salicylic acid	Phenolic acids	Phenolic acids	69-72-7	A	2020500	1671700	2291000	1994400	1092700	304640	992480	796607	1.00797	0.399422	-1.32402	down	FALSE
Hmln002189	C24H22O15	Quercetin 3-O-(6′′-O-malonyl)-galactoside	Flavonoids	Flavonoid	-	B	1379600	1057000	1374600	1270400	406030	362690	461730	410150	1.26445	0.322851	-1.63106	down	FALSE
Hmln002199	C23H22O13	Quercetin 3-O-(6′′-O-acetyl)-galactoside	Flavonoids	Flavonols	-	B	892590	671080	937740	833803	251030	271850	324310	282397	1.25423	0.338685	-1.56198	down	FALSE
Hmmp002187	C34H42O20	Isorhamnetin-O-Hexoside-O-rhamnoside-O-rhamnoside	Flavonoids	Flavonols	-	A	456440	557740	510190	508123	501240	321600	731420	518087	0.0749964	1.01961	0.0280147	insig	TRUE
Hmmp002336	C30H26O14	Quercetin-O-feruloyl-Pentoside	Flavonoids	Flavonols	-	A	4636300	4282200	5061400	4.65997e+06	2827200	2697500	3862500	3.12907e+06	1.10406	0.671478	-0.574587	insig	FALSE
Hmpp002612	C27H30O16	Luteolin-7-O-β-D-gentiobioside	Flavonoids	Flavonoid	-	B	94952	82259	108840	95350.3	112670	137920	121050	123880	1.0137	1.29921	0.377633	insig	TRUE
Hmpp003242	C22H22O12	Isorhamnetin-3-O-β-D-glucoside	Flavonoids	Flavonols	-	A	17219000	15737000	15909000	1.62883e+07	2364700	4362400	7012400	4.57983e+06	1.16269	0.281173	-1.83047	down	FALSE
Hmpp003270	C21H20O11	Luteolin-4'-O-β-D-glucoside	Flavonoids	Flavonoid	-	A	48899000	40579000	46444000	4.53073e+07	22980000	20119000	32662000	2.52537e+07	1.14588	0.557386	-0.843252	insig	FALSE
Hmpp003391	C21H20O11	Luteolin-3'-O-β-D-glucoside	Flavonoids	Flavonoid	-	A	17582000	14237000	16999000	1.62727e+07	8015900	7383900	11117000	8.83893e+06	1.17421	0.543177	-0.880507	insig	FALSE
Hmtn001120	C14H20O8	5-(2-Hydroxyethyl)-2-O-glucosylohenol	Phenolic acids	Phenolic acids	-	B	332390	317040	353110	334180	168620	170480	278850	205983	1.07106	0.616384	-0.698098	insig	FALSE
Hmtn001302	C13H16O8	Glucosyloxybenzoic acid	Phenolic acids	Phenolic acids	-	A	10082000	11092000	9674800	1.02829e+07	12286000	11136000	14365000	1.25957e+07	0.990698	1.22491	0.292676	insig	TRUE
Hmtn001358	C14H17NO7	2-(D-Glucopyranosyloxy)-4-hydroxybenzeneacetonitrile	Alkaloids	Alkaloids	-	B	165560	164150	233800	187837	4390000	5564600	4194800	4.71647e+06	1.2787	25.1094	4.65016	up	TRUE
Hmyn001360	C18H20O4	Doitungbiphenyl A	Others	Others	-	B	284860	270950	249340	268383	144830	120400	155840	140357	1.24216	0.522971	-0.935197	insig	FALSE
Hmyn005706	C31H58O14	DMGM(16:0)	Lipids	Glycerol ester	-	B	110420	94671	111260	105450	168580	118360	94114	127018	0.510705	1.20453	0.268469	insig	TRUE
Hmyn007168	C22H45O9P	LysoPG(16:0)	Lipids	Glycerol ester	-	B	6419900	7020000	4942400	6.12743e+06	5237400	2190300	2316100	3.24793e+06	0.980297	0.530064	-0.915761	insig	FALSE
Hmyp002315	C15H10O7	3,5,7,4'--Tetrahydroxy-Coumaronochromone	Others	Others	-	A	486840	189720	294860	323807	121130	152640	377740	217170	0.598426	0.670678	-0.576308	insig	FALSE
Hmyp007396	C37H68NO9P	PC(oxo-11:0/18:2)	Lipids	Glycerol ester	-	B	27905	40490	31447	33280.7	34596	6663.4	9470.9	16910.1	0.863443	0.508106	-0.976799	insig	FALSE
Huasheng_mad1395	C13H12O9	Caffeoyl-pen	Phenolic acids	Phenolic acids	-	B	16094	18516	12802	15804	17951	18554	19341	18615.3	0.818238	1.17789	0.236202	insig	TRUE
Huasheng_mad1424	C17H14O13	Ditartaroyl-hydroxylcoumarin	Phenolic acids	Phenolic acids	-	B	309970	313820	274240	299343	388900	291050	381730	353893	0.793094	1.18223	0.241513	insig	TRUE
Li512117	C27H30O16	Quercetin 3-O-rhanosylgalactoside	Flavonoids	Flavonols	-	B	4812400	4844700	5568200	5075100	3698500	2966900	4928700	3864700	0.882092	0.761502	-0.39308	insig	FALSE
Lmbp002336	C27H30O16	Quercetin-3-O-(2-O-α-L-rhamnopyranosyl)-β-D-galactopyranoside	Flavonoids	Flavonols	-	B	30379000	37209000	34971000	3.41863e+07	30597000	40725000	45961000	3.90943e+07	0.553758	1.14357	0.19354	insig	TRUE
Lmbp002592	C27H30O16	Kaempferol-3,7-di-O-β-D-glucopyranoside	Flavonoids	Flavonoid	-	B	146790	204580	214490	188620	95495	111010	137440	114648	1.07028	0.607827	-0.718267	insig	FALSE
Lmbp003230	C27H30O15	Kaempferol-3-O-neohesperidoside	Flavonoids	Flavonols	32602-81-6	A	37133000	42628000	44290000	4.13503e+07	31059000	29630000	42364000	34351000	0.785163	0.830731	-0.267547	insig	FALSE
Lmbp003393	C21H20O11	Quercetin-3-O-α-L-rhamnopyranoside	Flavonoids	Flavonols	-	A	43906000	38106000	44257000	4.20897e+07	19444000	17290000	29456000	2.20633e+07	1.14932	0.524198	-0.931815	insig	FALSE
Lmbp003668	C20H18O10	Kaempferol-3-arabinopyranoside	Flavonoids	Flavonols	-	A	1658900	1756300	1866600	1760600	2390800	1684000	2483000	2.18593e+06	0.797674	1.24158	0.312182	insig	TRUE
Lmbp003737	C21H20O10	Kaempferol-3-O-rhamnoside	Flavonoids	Flavonols	482-39-3	A	2692000	2285000	3128700	2701900	476190	327410	369990	391197	1.27415	0.144786	-2.78801	down	FALSE
Lmdp003286	C21H20O12	Isohyperoside	Flavonoids	Flavonols	35589-21-0	A	7621300	6144400	9108400	7624700	4385600	3024500	5303800	4.23797e+06	1.07627	0.555821	-0.847308	insig	FALSE
Lmdp003509	C20H18O11	Quercetin 3-O-β-D-xylopyranoside	Flavonoids	Flavonols	549-32-6	B	13201000	13825000	13305000	1.34437e+07	12672000	9336000	21649000	1.45523e+07	0.052534	1.08247	0.114324	insig	TRUE
Lmdp003808	C16H12O7	Azaleatin(5-O-Methylquercetin)	Flavonoids	Flavonols	529-51-1	A	259930	269560	285510	271667	58552	94441	174340	109111	1.08381	0.401636	-1.31604	down	FALSE
Lmhn002051	C12H12O8	Vnilloylmalic acid	Phenolic acids	Phenolic acids	-	B	9	9	9	9	7250	9525.3	12647	9807.43	1.28379	1089.71	10.0897	up	TRUE
Lmhn002573	C17H20O11	Sinapoylglucuronic acid	Phenolic acids	Phenolic acids	-	A	320740	647720	339740	436067	777090	1247300	941320	988570	1.10839	2.26702	1.18079	up	TRUE
Lmhn002926	C13H12O7	p-coumaroylmalic acid	Phenolic acids	Phenolic acids	-	B	113250	108330	119100	113560	137310	47685	70505	85166.7	0.684105	0.749971	-0.415094	insig	FALSE
Lmhn003074	C14H14O8	Feruloylmalic acid	Phenolic acids	Phenolic acids	-	B	191130	193230	214760	199707	386390	238530	355530	326817	1.07501	1.63648	0.710599	insig	TRUE
Lmhn003240	C11H10O6	Benzoylmalic acid	Phenolic acids	Phenolic acids	-	B	7705.8	12669	9	6794.6	180710	197250	125320	167760	0.958866	24.6902	4.62587	insig	TRUE
Lmlp002975	C26H28O16	Quercetin-3-O-β-D-xylopyranosyl-(1→2)-β-D-galactopyranoside	Flavonoids	Flavonoid	-	B	324340	366880	343860	345027	281910	241760	406560	310077	0.477177	0.898703	-0.154083	insig	FALSE
Lmlp003531	C21H20O11	Luteolin 3'-O-β-D-glucoside	Flavonoids	Flavonoid	5154-41-6	A	47543000	42004000	50434000	4.66603e+07	25889000	18993000	31988000	2.56233e+07	1.14371	0.549146	-0.864738	insig	FALSE
Lmmn002484	C26H34O12	"(+)-Cycloolivil-4""-O-glucoside"	Lignans and Coumarins	Lignans	-	A	944500	478990	516590	646693	706670	263090	283860	417873	0.714393	0.646169	-0.630016	insig	FALSE
Lmmn002776	C20H24O7	(+)-Cycloolivil	Lignans and Coumarins	Lignans	3064-05-9	A	53193000	58029000	56993000	5.60717e+07	70026000	74023000	68853000	7.09673e+07	1.23874	1.26565	0.339883	insig	TRUE
Lmmn004032	C11H16O	Cis-Jasmone	Others	Others	488-10-8	A	9	9	9	9	579010	829180	246170	551453	1.28163	61272.6	15.903	up	TRUE
Lmmn004912	C16H12O7	Quercetin 3-O-methyl ether	Flavonoids	Flavonoid	1486-70-0	B	5782.3	15700	8232.2	9904.83	10685	9	9	3567.67	0.891966	0.360195	-1.47315	insig	FALSE
Lmmp000897	C30H26O14	Gallocatechin-Gallocatechin	Flavonoids	Flavanols	-	B	143620	200660	199440	181240	91037	127220	147000	121752	0.947979	0.671774	-0.573952	insig	FALSE
Lmmp001227	C45H40O19	Gallocatechin-catechin-catechin	Flavonoids	Flavanols	-	B	238810	218550	319970	259110	390900	425190	324520	380203	1.03392	1.46734	0.553206	insig	TRUE
Lmmp003162	C44H64O24	Molihuaside A	Others	Others	-	A	10742000	10226000	7158700	9.37557e+06	5209900	5180100	7500000	5.96333e+06	1.00536	0.63605	-0.652787	insig	FALSE
Lmmp003217	C30H26O13	Kaempferol 3-O-β-d-(6''-O-(E)-p-coumaroyl)glucopyranoside	Flavonoids	Flavonols	-	B	21918000	24377000	25523000	2.39393e+07	14129000	13935000	19622000	1.58953e+07	1.10902	0.663984	-0.59078	insig	FALSE
Lmnn002886	C23H26O11	1'-O-β-D-(3,4-dihydroxyphenethyl)-O-caffeoyl-glucoside	Phenolic acids	Phenolic acids	-	B	51227	44330	70763	55440	15919	14071	16789	15593	1.25455	0.281259	-1.83003	down	FALSE
Lmnp002413	C27H30O15	Tetrahydroxyflavone-C-rhamnosyl-glucoside	Flavonoids	Flavonoid carbonoside	-	B	2683000	2491600	2843200	2672600	2431900	2234000	2933400	2533100	0.408837	0.947804	-0.0773399	insig	FALSE
Lmtn002565	C14H18O9	1'-O-Vanilloyl-β-D-glucoside	Phenolic acids	Phenolic acids	-	B	2864200	2200100	2817100	2.62713e+06	2024800	1455400	2209200	1.89647e+06	0.959539	0.721877	-0.470175	insig	FALSE
Lmtp001399	C14H17NO7	5,6-Dihydroxyindole-5-O-β-glucoside	Alkaloids	Plumerane	-	B	66244	91728	66260	74744	2414100	3188500	1872300	2.49163e+06	1.27909	33.3356	5.05899	up	TRUE
Lmyp003873	C28H24O16	Quercetin 3-O-(2″-galloyl)-β-D-glucopyranoside	Flavonoids	Flavonoid	69624-79-9	B	214700	228810	178780	207430	144260	176240	217820	179440	0.602924	0.865063	-0.209123	insig	FALSE
Lmyp004052	C30H26O14	Quercetin 3-O-(6''-trans-p-Coumaroyl)-β-D-galactopyranoside	Flavonoids	Flavonoid	-	B	436100	391660	391670	406477	526750	440370	609530	525550	0.996917	1.29294	0.370655	insig	TRUE
Lmzn001582	C18H28O9	5'-Glucopyranosyloxyjasmanic acid	Phenolic acids	Phenolic acids	-	B	235530	430360	483380	383090	2045200	2090100	1605300	1.91353e+06	1.2378	4.995	2.32048	up	TRUE
Lmzp002365	C22H24O11	Hesperetin-7-O-glucoside	Flavonoids	Flavonoid	31712-49-9	B	23406000	19087000	24835000	2.24427e+07	10669000	6329700	13245000	1.00812e+07	1.12752	0.449199	-1.15457	down	FALSE
Lnrp002296	C27H30O15	Kaempferol glc-rha	Flavonoids	Flavonols	-	A	38909000	44333000	45674000	42972000	32892000	31194000	44441000	3.61757e+07	0.764658	0.841843	-0.248377	insig	FALSE
Qingke_Rfmb087-1-1	C18H32O4	13-Oxo-9-hydroxy-10-octadecenoic acid	Lipids	Free fatty acids	-	B	23637	30375	16738	23583.3	117810	69344	32222	73125.3	1.00196	3.10072	1.6326	up	TRUE
Qingke_Rfmb089-2-3	C18H34O4	9,10-Dihydroxy-12-octadecenoic acid	Lipids	Free fatty acids	263399-34-4	A	381720	323270	371380	358790	129630	59146	107370	98715.3	1.21181	0.275134	-1.86179	down	FALSE
Qingke_Rfmb090-1-3	C18H32O3	13-Hydroxy-9,11-octadecadienoic acid	Lipids	Free fatty acids	5204-88-6	A	709610	1012300	537270	753060	2793200	1727900	828580	1.78323e+06	0.901974	2.36797	1.24365	insig	TRUE
Qingke_Rfmb091-1-1	C18H32O3	9-Hydroxy-10,12-octadecadienoic acid	Lipids	Free fatty acids	15514-85-9	A	736440	1056600	579230	790757	2928300	1767800	845320	1847140	0.88548	2.33591	1.22399	insig	TRUE
Qingke_Rfmb319-1-2	C6H11NO2	Pipecolic acid	Amino acids and derivatives	Amino acids and derivatives	4043-87-2	A	23199	12156	20099	18484.7	14366	11433	16680	14159.7	0.633888	0.766022	-0.384542	insig	FALSE
Qingke_Rfmb320-1-3	C7H13NO2	1,2-N-Methylpipecolic acid	Amino acids and derivatives	Amino acids and derivatives	7730-87-2	B	3322700	3556300	2996500	3.29183e+06	2638700	3266300	2319700	2.74157e+06	0.828101	0.832839	-0.263891	insig	FALSE
YC512118	C18H35NO	Octadecenoic amide	Others	Others	-	A	104170	49176	88197	80514.3	97170	130050	86079	104433	0.608165	1.29707	0.37526	insig	TRUE
Zmhn001102	C14H16O8	5,7-Dyhydroxy-1(3H)-isobenzofuran-one-O-glucoside	Others	Others	-	B	46527	39830	37592	41316.3	880590	1318400	701230	966740	1.27408	23.3985	4.54834	up	TRUE
Zmhn001420	C8H6O4	5,7-Dyhydroxy-1(3H)-isobenzofuran-one	Others	Others	-	B	30342	70744	31336	44140.7	45765	106390	94369	82174.7	0.847014	1.86165	0.896585	insig	TRUE
Zmhn001926	C13H16O8	Salicylic acid O-glycoside	Phenolic acids	Phenolic acids	-	A	8697000	9540800	7936800	8.72487e+06	11749000	11321000	13640000	1.22367e+07	1.17555	1.4025	0.488006	insig	TRUE
Zmhn002227	C17H22O10	Sinapic acid-hexoside	Phenolic acids	Phenolic acids	-	B	146510	267210	207930	207217	194020	122350	117090	144487	0.760924	0.697273	-0.520204	insig	FALSE
Zmhn002242	C15H18O9	Caffeoyl glucose	Phenolic acids	Phenolic acids	14364-08-0	B	8987.4	5164.4	12303	8818.27	35768	20014	20802	25528	1.09743	2.8949	1.53351	up	TRUE
Zmhn002301	C15H18O8	p-Coumaric acid-O-glycoside	Phenolic acids	Phenolic acids	-	A	3487700	3291300	3974600	3.58453e+06	3220600	2567800	3269500	3019300	0.872954	0.842313	-0.247571	insig	FALSE
Zmhn002422	C16H20O9	Feruloyl glucose	Phenolic acids	Phenolic acids	-	A	2189600	2801700	2560500	2.51727e+06	2121900	4695500	1601900	2.80643e+06	0.0158028	1.11487	0.15688	insig	TRUE
Zmhn002513	C17H22O10	Isosinapic acid-hexoside	Phenolic acids	Phenolic acids	-	B	66697	124730	198280	129902	84445	70959	43280	66228	0.815596	0.509829	-0.971914	insig	FALSE
Zmhn003191	C22H22O11	Isoscoparin	Flavonoids	Flavonoid	20013-23-4	B	49375	40423	52233	47343.7	16455	8970.8	29242	18222.6	1.07472	0.3849	-1.37744	down	FALSE
Zmhn003534	C21H22O10	Naringenin-O-glucoside	Flavonoids	Flavonoid	-	B	42821	53037	58753	51537	225070	232230	133440	196913	1.22805	3.82081	1.93388	up	TRUE
Zmhp002798	C27H30O15	Isosaponarin	Flavonoids	Flavonoid	19416-87-6	B	120540	133600	115480	123207	102650	75938	189960	122849	0.167783	0.9971	-0.00419029	insig	FALSE
Zmxn001997	C13H16O8	Isosalicylic acid O-glycoside	Phenolic acids	Phenolic acids	-	A	7855000	8711700	7692700	8.08647e+06	12419000	10787000	12217000	1.18077e+07	1.23218	1.46018	0.546143	insig	TRUE
mws0001	C4H8N2O3	L-Asparagine Anhydrous	Amino acids and derivatives	Amino acids and derivatives	70-47-3	B	20896	25055	21745	22565.3	10072	10373	15353	11932.7	1.16438	0.528805	-0.919192	insig	FALSE
mws0014	C10H10O4	Ferulic acid	Phenolic acids	Phenolic acids	1135-24-6	B	409430	510530	538190	486050	445130	165740	247890	286253	0.915681	0.588938	-0.763812	insig	FALSE
mws0028	C8H8O4	Vanillic acid	Phenolic acids	Phenolic acids	121-34-6	B	40504	37569	61830	46634.3	31103	8476.6	44561	28046.9	0.709384	0.601421	-0.733553	insig	FALSE
mws0032	C15H10O8	Myricetin	Flavonoids	Flavonols	529-44-2	B	38322	40004	37284	38536.7	27634	20813	23303	23916.7	1.21206	0.620621	-0.688215	insig	FALSE
mws0036	C28H34O15	Hesperidin	Flavonoids	Dihydroflavone	520-26-3	A	20302000	15895000	22317000	1.95047e+07	13440000	13523000	20125000	15696000	0.728179	0.80473	-0.313422	insig	FALSE
mws0042	C15H14O7	(-)-Epigallocatechin	Flavonoids	Flavanols	970-74-1	B	53799	66713	54921	58477.7	53269	78147	43307	58241	0.0920952	0.995953	-0.00585062	insig	FALSE
mws0045	C21H20O11	Quercitrin	Flavonoids	Flavonols	522-12-3	A	7196100	5895900	7412300	6.83477e+06	4903300	3509300	6732300	5048300	0.824988	0.738621	-0.437094	insig	FALSE
mws0057	C21H22O11	Eriodictyol 7-O-glucoside	Flavonoids	Dihydroflavone	38965-51-4	B	591400	439170	588080	539550	827290	437700	969700	744897	0.590462	1.38059	0.465284	insig	TRUE
mws0059	C27H30O16	Rutin	Flavonoids	Flavonols	153-18-4	A	1724500	1673000	1826800	1.74143e+06	1140200	1248600	1456600	1281800	1.15387	0.73606	-0.442104	insig	FALSE
mws0061	C21H20O12	Hyperin	Flavonoids	Flavonols	482-36-0	A	71009000	72328000	75249000	72862000	24844000	19996000	40279000	28373000	1.18236	0.389407	-1.36065	down	FALSE
mws0064	C15H12O6	Eriodictyol	Flavonoids	Dihydroflavone	552-58-9	B	69143	69827	65574	68181.3	52838	20723	30448	34669.7	1.04279	0.508492	-0.975703	insig	FALSE
mws0066	C16H12O7	Isorhamnetin	Flavonoids	Flavonols	480-19-3	A	48481	65621	60828	58310	37671	14092	63580	38447.7	0.69105	0.659367	-0.600847	insig	FALSE
mws0089	C21H20O11	Kaempferol 7-O-glucosdie	Flavonoids	Flavonols	16290-07-6	B	5239600	4650300	5775700	5.22187e+06	1148900	896600	1397800	1.14777e+06	1.26452	0.2198	-2.18574	down	FALSE
mws0091	C21H20O12	Isoquercitrin	Flavonoids	Flavonols	482-35-9	A	72204000	55327000	62705000	63412000	24958000	12555000	25464000	2.09923e+07	1.18605	0.331047	-1.59489	down	FALSE
mws0097	C20H22O6	Pinoresinol	Lignans and Coumarins	Lignans	487-36-5	A	1308500	1139400	1308800	1.25223e+06	5992200	2401500	2616500	3.67007e+06	1.0958	2.93082	1.5513	up	TRUE
mws0119	C14H28O2	Myristic Acid	Lipids	Free fatty acids	544-63-8	A	11014000	12563000	13984000	1.25203e+07	10294000	15033000	12617000	12648000	0.0238566	1.0102	0.0146363	insig	TRUE
mws0120	C8H20NO6P	Choline alfoscerate	Lipids	PC	28319-77-9	A	337790	210020	275330	274380	169390	178380	202960	183577	1.03608	0.66906	-0.579793	insig	FALSE
mws0126	C26H54NO7P	1-Stearoyl-sn-glycero-3-phosphocholine	Lipids	LPC	19420-57-6	A	1552500	1294400	1411300	1419400	3227200	1744400	1467700	2.14643e+06	0.743968	1.51221	0.59666	insig	TRUE
mws0133	C6H6N2O	Nicotinamide	Others	Vitamin	98-92-0	A	10493000	12930000	11026000	11483000	6783200	4254600	5305900	5447900	1.19331	0.474432	-1.07573	down	FALSE
mws0145	C8H8O3	2-Methoxybenzoic acid	Phenolic acids	Phenolic acids	529-75-9	B	9	9	9	9	20272	22187	10176	17545	1.2816	1949.44	10.9288	up	TRUE
mws0146	C7H7NO2	Nicotinic Acid Methyl Ester(Methyl Nicotinate)	Alkaloids	Alkaloids	93-60-7	A	37954	30982	25559	31498.3	27884	47982	39238	38368	0.554046	1.2181	0.284628	insig	TRUE
mws0147	C5H10O3	3-Hydroxy-3-methyl butyric acid	Organic acids	Organic acids	625-08-1	B	514720	491500	479730	495317	830870	796770	508240	711960	0.933198	1.43738	0.523445	insig	TRUE
mws0159	C9H8O3	Phenylpyruvic acid	Organic acids	Organic acids	156-06-9	A	255350	303130	287470	281983	467560	511980	399840	459793	1.21184	1.63057	0.705376	insig	TRUE
mws0177	C5H4O3	2-Furanoic acid	Organic acids	Organic acids	88-14-2	B	57985	159540	104670	107398	183290	42256	101980	109175	0.0716454	1.01655	0.0236753	insig	TRUE
mws0178	C16H18O9	Chlorogenic acid	Phenolic acids	Phenolic acids	327-97-9	B	91178	110710	72538	91475.3	105180	63657	137820	102219	0.203079	1.11745	0.160209	insig	TRUE
mws0179	C17H20O9	Chlorogenic acid methyl ester	Phenolic acids	Phenolic acids	29708-87-0	B	11056	8496.3	4852.2	8134.83	30318	43325	41897	38513.3	1.21942	4.73437	2.24317	up	TRUE
mws0180	C7H6O4	2,5-Dihydroxybenzoic acid	Phenolic acids	Phenolic acids	490-79-9	B	81930	138670	31921	84173.7	330540	156740	184240	223840	0.96932	2.65926	1.41103	insig	TRUE
mws0182	C8H8O3	p-Hydroxyphenyl acetic acid	Phenolic acids	Phenolic acids	156-38-7	B	9024	13353	10934	11103.7	25542	14375	17227	19048	1.01982	1.71547	0.778603	insig	TRUE
mws0183	C7H6O4	Protocatechuic acid	Flavonoids	Flavanols	99-50-3	B	114920	146880	161130	140977	242570	158810	141280	180887	0.660491	1.2831	0.35963	insig	TRUE
mws0192	C4H6O4	Succinic acid	Organic acids	Organic acids	110-15-6	A	3668500	3919000	4490200	4025900	14161000	21380000	10673000	1.54047e+07	1.22203	3.82639	1.93598	up	TRUE
mws0193	C7H15N3O3	L-Homocitrulline	Amino acids and derivatives	Amino acids and derivatives	1190-49-4	B	76703	65695	77240	73212.7	46311	46448	68518	53759	0.974098	0.734286	-0.445587	insig	FALSE
mws0206	C4H8O3	(S)-2-Hydroxybutanoicacid	Organic acids	Organic acids	3347-90-8	B	9	9	9	9	45006	51470	41948	46141.3	1.2846	5126.81	12.3238	up	TRUE
mws0208	C6H10O4	Adipic Acid	Organic acids	Organic acids	124-04-9	B	1112300	945860	959380	1.00585e+06	895420	1044100	918730	952750	0.472702	0.947212	-0.0782408	insig	FALSE
mws0213	C5H12O5	Ribitol	Others	Saccharides and Alcohols	488-81-3	B	431190	448300	337480	405657	605070	777450	711720	698080	1.1895	1.72086	0.783133	insig	TRUE
mws0214	C6H14O6	D-Sorbitol	Others	Saccharides and Alcohols	50-70-4	A	20643000	16622000	19652000	1.89723e+07	16626000	10677000	9237100	1.218e+07	1.01538	0.641989	-0.639379	insig	FALSE
mws0216	C5H9NO3	Trans-4-Hydroxy-L-proline	Amino acids and derivatives	Amino acids and derivatives	51-35-4	B	7340000	6968300	7346000	7218100	25750000	29468000	18639000	24619000	1.25101	3.41073	1.77008	up	TRUE
mws0219	C4H7NO4	L-AsparticAcid	Amino acids and derivatives	Amino acids and derivatives	56-84-8	A	6398700	5905800	5513800	5.93943e+06	8260600	9274900	9251000	8.92883e+06	1.23669	1.50331	0.588146	insig	TRUE
mws0227	C6H13NO2	L-Leucine	Amino acids and derivatives	Amino acids and derivatives	61-90-5	A	80640	78548	81743	80310.3	208510	234800	216700	220003	1.28095	2.73942	1.45387	up	TRUE
mws0230	C4H9NO3	L-(-)-Threonine	Amino acids and derivatives	Amino acids and derivatives	72-19-5	A	77490	82269	95281	85013.3	89830	91656	109770	97085.3	0.772698	1.142	0.191564	insig	TRUE
mws0232	C17H20N4O6	Riboflavin	Others	Vitamin	83-88-5	A	7668400	7410100	7129400	7.40263e+06	3012200	4011100	4116400	3.71323e+06	1.23097	0.50161	-0.995363	insig	FALSE
mws0237	C9H16O4	Anchoic Acid	Organic acids	Organic acids	123-99-9	A	88171	109040	103230	100147	801460	342920	188990	444457	1.0781	4.43804	2.14992	up	TRUE
mws0248	C9H12N2O6	Uridine	Nucleotides and derivatives	Nucleotides and derivatives	58-96-8	A	3933800	3856600	3439500	3743300	480670	667030	665220	604307	1.27319	0.161437	-2.63096	down	FALSE
mws0250	C9H11NO3	L-(-)-Tyrosine	Amino acids and derivatives	Amino acids and derivatives	60-18-4	A	1004400	1180900	906020	1030440	4184500	2708700	2469900	3.12103e+06	1.22083	3.02884	1.59876	up	TRUE
mws0251	C5H6N2O2	Thymine	Nucleotides and derivatives	Nucleotides and derivatives	65-71-4	B	27753	98971	61870	62864.7	61094	5158.4	23565	29939.1	0.688469	0.476247	-1.07022	insig	FALSE
mws0254	C6H9N3O2	L-Histidine	Amino acids and derivatives	Amino acids and derivatives	71-00-1	B	4480600	5778000	4864700	5041100	13727000	14702000	12391000	1.36067e+07	1.26866	2.69915	1.4325	up	TRUE
mws0255	C4H5N3O	Cytosine	Nucleotides and derivatives	Nucleotides and derivatives	71-30-7	B	294750	407470	364450	355557	317820	228940	224290	257017	0.948608	0.722857	-0.468218	insig	FALSE
mws0256	C5H11NO2	L-Valine	Amino acids and derivatives	Amino acids and derivatives	72-18-4	B	133010	142760	228530	168100	254970	266050	324250	281757	1.05773	1.67613	0.74513	insig	TRUE
mws0258	C6H13NO2	L-Isoleucine	Amino acids and derivatives	Amino acids and derivatives	73-32-5	A	9403300	9558300	10622000	9861200	33817000	41122000	32325000	3.57547e+07	1.27366	3.62579	1.8583	up	TRUE
mws0260	C6H14N4O2	L-(+)-Arginine	Amino acids and derivatives	Amino acids and derivatives	74-79-3	A	3840200	5038600	4990100	4.62297e+06	13514000	10402000	16198000	1.33713e+07	1.23561	2.89237	1.53225	up	TRUE
mws0263	C5H7NO3	L-PyroglutamicAcid	Amino acids and derivatives	Amino acids and derivatives	98-79-3	B	12966	11527	12705	12399.3	10184	28350	20864	19799.3	0.687353	1.59681	0.675189	insig	TRUE
mws0264	C12H22O11	D-(+)-TrehaloseAnhydrous	Others	Saccharides and Alcohols	99-20-7	A	2033300	2474300	3236900	2581500	7117500	2662100	3165000	4.31487e+06	0.698823	1.67146	0.741106	insig	TRUE
mws0267	C3H6O4	DL-Glyceric Acid	Organic acids	Organic acids	473-81-4	B	78245	67325	70142	71904	49115	43065	47764	46648	1.24366	0.648754	-0.624257	insig	FALSE
mws0275	C4H6O5	L-(-)-Malic acid	Organic acids	Organic acids	636-61-3	A	2032200	2126400	2032500	2063700	458600	627250	603790	563213	1.26813	0.272914	-1.87348	down	FALSE
mws0277	C7H12O6	Kinic acid	Organic acids	Organic acids	77-95-2	B	20176000	18376000	20483000	1.96783e+07	7796000	10239000	10857000	9.63067e+06	1.2319	0.489405	-1.0309	down	FALSE
mws0279	C7H11N3O2	3-N-Methyl-L-histidine	Amino acids and derivatives	Amino acids and derivatives	368-16-1	B	222100	203460	249400	224987	173770	154930	162180	163627	1.19007	0.727273	-0.459432	insig	FALSE
mws0281	C6H8O7	Citric Acid	Organic acids	Organic acids	77-92-9	A	45631000	36582000	41923000	4.13787e+07	9	9	9	9	1.28497	2.17503e-07	-22.1325	down	FALSE
mws0282	C11H12N2O2	L-Tryptophan	Amino acids and derivatives	Amino acids and derivatives	73-22-3	A	5426200	7700400	4889400	6.00533e+06	52779000	52444000	59178000	5.48003e+07	1.27822	9.12528	3.18987	up	TRUE
mws0289	C23H46NO7P	LysoPE 18:1	Lipids	LPE	89576-29-4	A	857530	969940	883890	903787	1805200	1198800	1287000	1.43033e+06	1.10595	1.5826	0.662297	insig	TRUE
mws0341	C6H12O3	(S)-(-)-2-Hydroxyisocaproic acid	Organic acids	Organic acids	13748-90-8	B	64208	16835	44768	41937	260540	159610	33257	151136	0.755969	3.60387	1.84955	insig	TRUE
mws0344	C5H10O6	D-Xylonic acid	Organic acids	Organic acids	526-91-0	A	4338700	4296900	4811200	4.48227e+06	7327900	6098300	6528500	6.65157e+06	1.21629	1.48397	0.569466	insig	TRUE
mws0345	C6H11NO2	Pipecolinic acid	Organic acids	Organic acids	535-75-1	B	15046	12446	9344.1	12278.7	11596	32434	22068	22032.7	0.797652	1.79438	0.843486	insig	TRUE
mws0351	C22H18O11	Gallate catechin gallate	Flavonoids	Flavanols	4233-96-9	B	46519	41986	41131	43212	36254	23459	260510	106741	0.290372	2.47017	1.30461	insig	TRUE
mws0355	C22H18O10	(-)-Catechin gallate	Flavonoids	Flavanols	130405-40-2	B	115630	99294	83019	99314.3	35365	22404	499630	185800	0.185788	1.87082	0.903674	insig	TRUE
mws0359	C15H30O2	Pentadecanoic Acid	Lipids	Free fatty acids	1002-84-2	A	48786	51794	45686	48755.3	109620	181760	156700	149360	1.24031	3.06346	1.61516	up	TRUE
mws0366	C18H30O2	γ-Linolenic Acid	Lipids	Free fatty acids	506-26-3	A	44830000	46472000	34676000	4.19927e+07	61353000	35368000	32208000	4.29763e+07	0.0338464	1.02342	0.033405	insig	TRUE
mws0367	C18H30O2	α-Linolenic Acid	Lipids	Free fatty acids	463-40-1	A	60255	62866	46439	56520	90692	48153	42165	60336.7	0.0359405	1.06753	0.0942735	insig	TRUE
mws0376	C4H4O4	Fumaric acid	Organic acids	Organic acids	110-17-8	A	730640	884970	778220	797943	616720	328540	247520	397593	1.04529	0.498273	-1.00499	down	FALSE
mws0383	C17H32O2	Cis-10-Heptadecenoic Acid	Lipids	Free fatty acids	29743-97-3	A	402550	461130	278200	380627	1227400	627130	420950	758493	0.850213	1.99275	0.99476	insig	TRUE
mws0396	C18H34O2	Elaidic Acid	Lipids	Free fatty acids	112-79-8	A	54605000	53789000	44425000	5.09397e+07	61357000	38892000	40255000	4.68347e+07	0.391876	0.919414	-0.121213	insig	FALSE
mws0425	C5H6O4	Citraconic acid	Organic acids	Organic acids	498-23-7	B	251030	674970	406870	444290	328420	114970	192940	212110	0.846846	0.477413	-1.06669	insig	FALSE
mws0437	C5H12O5	D-Arabitol	Others	Saccharides and Alcohols	488-82-4	B	246100	246950	231860	241637	366840	488750	425860	427150	1.23209	1.76774	0.821903	insig	TRUE
mws0467	C9H10O3	3-(4-Hydroxyphenyl)-propionic acid	Phenolic acids	Phenolic acids	501-97-3	B	20412	9	9	6810	66770	32843	11414	37009	0.914934	5.43451	2.44215	insig	TRUE
mws0470	C4H6O4	Methylmalonic acid	Organic acids	Organic acids	516-05-2	B	3844000	4188600	4897800	4.31013e+06	14536000	22285000	10933000	15918000	1.21387	3.69316	1.88485	up	TRUE
mws0473	C5H8O4	2-Methylsuccinic acid	Organic acids	Organic acids	498-21-5	A	10665000	10334000	9152600	1.00505e+07	7833100	10755000	7973700	8.85393e+06	0.657737	0.880942	-0.182882	insig	FALSE
mws0491	C8H11N	Phenethylamine	Others	Others	64-04-0	A	6551500	5492800	5361100	5801800	8166700	5806100	5616200	6.52967e+06	0.45935	1.12546	0.170509	insig	TRUE
mws0520	C11H13NO4	N-Acetyl-L-tyrosine	Amino acids and derivatives	Amino acids and derivatives	537-55-3	B	50196	38192	35097	41161.7	139480	84520	35356	86452	0.749217	2.1003	1.0706	insig	TRUE
mws0566	C7H8O2	4-Methylcatechol	Flavonoids	Flavanols	452-86-8	B	3271.5	11116	9443.3	7943.6	12988	543.04	4309.8	5946.95	0.474214	0.748646	-0.417644	insig	FALSE
mws0567	C5H11N3O2	4-Guanidinobutyric acid	Organic acids	Organic acids	463-00-3	A	290290	293830	365680	316600	436970	259780	260770	319173	0.071008	1.00813	0.0116789	insig	TRUE
mws0572	C5H7N3O	5-Methylcytosine	Nucleotides and derivatives	Nucleotides and derivatives	554-01-8	A	105850	171410	150000	142420	190850	226210	192220	203093	1.00528	1.42602	0.511991	insig	TRUE
mws0574	C4H8O3	α-Hydroxyisobutyric acid	Organic acids	Organic acids	594-61-6	B	11987	12862	10329	11726	64188	74869	66738	68598.3	1.28126	5.85011	2.54846	up	TRUE
mws0582	C11H19N3O6S	S-(methyl)glutathione	Amino acids and derivatives	Amino acids and derivatives	2922-56-7	A	114420	99399	105410	106410	98572	133340	157500	129804	0.689828	1.21985	0.286706	insig	TRUE
mws0609	C10H12N5O7P	Guanosine 3',5'-cyclic monophosphate	Nucleotides and derivatives	Nucleotides and derivatives	7665-99-8	A	139600	423150	231350	264700	446550	995640	528460	656883	0.996133	2.48161	1.31128	insig	TRUE
mws0628	C7H6O2	4-Hydroxybenzaldehyde	Phenolic acids	Phenolic acids	123-08-0	B	213580	557350	351820	374250	416820	119110	192070	242667	0.597594	0.648408	-0.625026	insig	FALSE
mws0629	C13H16N2O5	Asp-phe	Amino acids and derivatives	Amino acids and derivatives	13433-09-5	A	178180	168350	164890	170473	169860	195680	192290	185943	0.833278	1.09075	0.125317	insig	TRUE
mws0639	C7H6O4	2,3-Dihydroxybenzoic Acid	Organic acids	Organic acids	303-38-8	B	316340	202730	127150	215407	554880	297800	340620	397767	0.899622	1.84658	0.884859	insig	TRUE
mws0668	C10H12N4O6	Xanthosine	Nucleotides and derivatives	Nucleotides and derivatives	146-80-5	B	555480	584960	578010	572817	618740	570830	409460	533010	0.42024	0.930507	-0.103911	insig	FALSE
mws0675	C11H15N2O8P	β-Nicotinamide mononucleotide	Nucleotides and derivatives	Nucleotides and derivatives	1094-61-7	B	16093	21662	24716	20823.7	42862	28293	40623	37259.3	1.09239	1.78928	0.839378	insig	TRUE
mws0677	C12H14N2O2	N-Acetyl-5-hydroxytryptamine	Alkaloids	Alkaloids	1210-83-9	B	101100	127040	98970	109037	457590	416560	526050	466733	1.27542	4.28052	2.09779	up	TRUE
mws0712	C5H9NO3	N-Propionylglycine	Amino acids and derivatives	Amino acids and derivatives	21709-90-0	B	9751.8	14075	12166	11997.6	10411	9045.2	9	6488.4	0.617591	0.540808	-0.886811	insig	FALSE
mws0715	C13H16N2O4	Phenylacetyl-L-glutamine	Amino acids and derivatives	Amino acids and derivatives	28047-15-6	B	13661	14919	9	9529.67	10348	12308	11285	11313.7	0.53989	1.1872	0.247569	insig	TRUE
mws0736	C8H16N2O3	N-Glycyl-L-leucine	Amino acids and derivatives	Amino acids and derivatives	869-19-2	A	51585	48351	32918	44284.7	120580	176080	117290	137983	1.2192	3.11583	1.63961	up	TRUE
mws0744	C15H12O8	Dihydromyricetin(Ampelopsin)	Flavonoids	Dihydroflavonol	27200-12-0	B	40443	55111	60497	52017	48132	65197	61126	58151.7	0.476253	1.11794	0.160837	insig	TRUE
mws0749	C7H6O3	4-Hydroxybenzoic acid	Phenolic acids	Phenolic acids	99-96-7	B	3659800	2669800	5085600	3.80507e+06	2014100	504990	1795800	1.4383e+06	0.975398	0.377995	-1.40356	insig	FALSE
mws0752	C11H22O2	Undecylic Acid	Lipids	Free fatty acids	112-37-8	A	380690	369890	380920	377167	551790	362940	359300	424677	0.409621	1.12597	0.171163	insig	TRUE
mws0805	C11H19NO9	N-Acetylneuraminic acid	Amino acids and derivatives	Amino acids and derivatives	131-48-6	B	9	9	9	9	122390	177100	94254	131248	1.28372	14583.1	13.832	up	TRUE
mws0823	C5H8O3	3-Methyl-2-Oxobutanoic acid	Organic acids	Organic acids	759-05-7	B	45903	53585	49402	49630	194480	210790	134740	180003	1.25359	3.62691	1.85874	up	TRUE
mws0847	C6H7N5	1-Methyladenine	Nucleotides and derivatives	Nucleotides and derivatives	5142-22-3	A	186140	245160	216380	215893	351150	299290	485800	378747	1.11302	1.75432	0.810914	insig	TRUE
mws0853	C11H14O4	Sinapyl alcohol	Phenolic acids	Phenolic acids	537-33-7	B	13342	21127	19455	17974.7	30942	14837	9	15262.7	0.542485	0.849121	-0.235958	insig	FALSE
mws0856	C21H20O12	Spiraeoside	Flavonoids	Flavonols	20229-56-5	A	57737000	37715000	53057000	49503000	13186000	9484600	15680000	1.27835e+07	1.23971	0.258238	-1.95323	down	FALSE
mws0863	C5H9NaO7P	2-Deoxyribose 5-phosphate	Nucleotides and derivatives	Nucleotides and derivatives	102916-66-5	B	9	9	9	9	53153	40819	50692	48221.3	1.28446	5357.93	12.3875	up	TRUE
mws0866	C6H13O9P	D-Glucose 6-phosphate	Others	Saccharides and Alcohols	56-73-5	B	1709200	1947800	1941800	1.86627e+06	3840400	2365000	2341300	2848900	0.976622	1.52652	0.61025	insig	TRUE
mws0874	C10H14N5O7P	3'-Aenylic acid	Nucleotides and derivatives	Nucleotides and derivatives	84-21-9	A	289820	342380	478530	370243	104330	304940	331190	246820	0.675996	0.666643	-0.585014	insig	FALSE
mws0884	C10H12N5O6P	Cyclic AMP	Nucleotides and derivatives	Nucleotides and derivatives	60-92-4	A	261750	745820	490280	499283	1059900	1681200	1105900	1.28233e+06	1.0821	2.56835	1.36084	up	TRUE
mws0890	C3H7NO3	Serine	Amino acids and derivatives	Amino acids and derivatives	312-84-5	A	97156	79045	101380	92527	291270	406860	298460	332197	1.25459	3.59027	1.84409	up	TRUE
mws0913	C21H20O11	Trifolin	Flavonoids	Flavonols	23627-87-4	A	5471600	4102900	6325400	5.29997e+06	1125000	886620	1583900	1.19851e+06	1.24048	0.226135	-2.14475	down	FALSE
mws0921	C9H10O2	p-Coumaryl alcohol	Phenolic acids	Phenolic acids	3690-05-9	B	8344.1	11231	9	6528.03	1146600	743620	443790	778003	1.05609	119.179	6.89698	up	TRUE
mws0923	C9H10ClNO2	L-2-chlorophenylalanine	Amino acids and derivatives	Amino acids and derivatives	103616-89-3	B	13150000	12998000	13230000	13126000	10145000	10836000	10976000	1.06523e+07	1.24917	0.811545	-0.301258	insig	FALSE
mws0924	C6H10O4	2-Methylglutaric acid	Organic acids	Organic acids	617-62-9	B	830050	769790	806210	802017	819570	914530	804730	846277	0.629172	1.05519	0.0774972	insig	TRUE
mws0972	C6H12O3	5-Hydroxyhexanoic acid	Organic acids	Organic acids	185956-02-9	B	13418	24226	19698	19114	50996	57641	39652	49429.7	1.19096	2.58605	1.37075	up	TRUE
mws0988	C16H12O7	Rhamnetin(7-O-Methxyl Quercetin)	Flavonoids	Flavonols	90-19-7	B	27769	112670	53751	64730	46572	9	38724	28435	0.608859	0.439286	-1.18677	insig	FALSE
mws1015	C15H16O9	Esculin(6,7-DihydroxyCoumarin-6-glucoside)	Lignans and Coumarins	Coumarins	531-75-9	B	341080	314500	258470	304683	280400	298100	265180	281227	0.495765	0.923013	-0.115577	insig	FALSE
mws1035	C33H40O19	Robinin(Kaempferol-3-O-gal-rham-7-O-rham)	Flavonoids	Flavonols	301-19-9	B	2796800	3157300	2942300	2.96547e+06	2411100	2142700	3032300	2528700	0.779977	0.852716	-0.229863	insig	FALSE
mws1050	C5H9NO4	O-Acetylserine	Amino acids and derivatives	Amino acids and derivatives	5147-00-2	B	50639	47096	62346	53360.3	57091	30329	46327	44582.3	0.588307	0.835496	-0.259296	insig	FALSE
mws1060	C10H12N4O5	9-(β-D-Arabinofuranosyl)hypoxanthine	Nucleotides and derivatives	Nucleotides and derivatives	7013-16-3	A	575740	565300	785150	642063	759580	602930	527170	629893	0.0958326	0.981045	-0.0276081	insig	FALSE
mws1068	C15H10O6	Kaempferol	Flavonoids	Flavonols	520-18-3	A	20789	39336	22012	27379	17534	6486.3	13928	12649.4	0.946508	0.462012	-1.114	insig	FALSE
mws1080	C12H22O11	Galactinol	Others	Saccharides and Alcohols	3687-64-7	A	7959200	7972500	9974800	8635500	23184000	11733000	12471000	15796000	0.985118	1.82919	0.871208	insig	TRUE
mws1090	C6H13O9P	Glucose-1-phosphate	Others	Saccharides and Alcohols	59-56-3	A	1600900	1821800	1859700	1760800	3796200	2079400	2048700	2.64143e+06	0.841788	1.50013	0.58509	insig	TRUE
mws1094	C15H12O6	Dihydrokaempferol	Flavonoids	Dihydroflavonol	480-20-6	B	60776	60316	63631	61574.3	122930	157360	51238	110509	0.736926	1.79473	0.843767	insig	TRUE
mws1140	C15H12O5	Naringenin chalcone(4,2',4',6'-Tetrahydroxychalcone)	Flavonoids	Chalcones	73692-50-9	A	479700	389430	335660	401597	72735	32234	35273	46747.3	1.24862	0.116404	-3.10279	down	FALSE
mws1155	C6H14O6	Mannitol	Others	Saccharides and Alcohols	87-78-5	A	6183800	5719700	6582500	6162000	5712700	3113900	2522400	3783000	0.961241	0.613924	-0.703868	insig	FALSE
mws1167	C4H4O5	Oxaloacetic acid	Organic acids	Organic acids	328-42-7	B	9	9	9	9	99894	186190	131830	139305	1.28405	15478.3	13.918	up	TRUE
mws1179	C21H22O10	Naringenin-7-O-glucoside	Flavonoids	Dihydroflavone	529-55-5	B	52362	53551	52495	52802.7	232220	201480	109110	180937	1.19354	3.42666	1.7768	up	TRUE
mws1189	C6H10O7	D-Galacturonic acid(Gal A)	Organic acids	Organic acids	91510-62-2	B	119660	135790	122050	125833	228660	138570	112630	159953	0.532361	1.27115	0.346137	insig	TRUE
mws1195	C10H10O3	Methyl p-coumarate	Phenolic acids	Phenolic acids	3943-97-3	B	84638	120050	91985	98891	80314	43580	66564	63486	0.944562	0.64198	-0.639401	insig	FALSE
mws1200	C10H10O3	Trans-4-Hydroxycinnamic Acid Methyl Ester	Phenolic acids	Phenolic acids	19367-38-5	B	149020	229550	176440	185003	188280	117300	180690	162090	0.40758	0.876146	-0.190756	insig	FALSE
mws1212	C11H12O4	Methyl ferulate	Phenolic acids	Phenolic acids	2309-07-1	B	5333.6	7277.8	6030.3	6213.9	22321	17034	43712	27689	1.1924	4.45598	2.15574	up	TRUE
mws1213	C6H10O7	Aldehydo-D-galacturonate	Organic acids	Organic acids	685-73-4	B	150290	128830	137590	138903	236460	113540	110970	153657	0.0811709	1.10621	0.145629	insig	TRUE
mws1214	C18H26O19	D-Galactopyranuronate	Organic acids	Organic acids	6037-45-2	B	9	9	9	9	22995	20807	14516	19439.3	1.28361	2159.93	11.0768	up	TRUE
mws1297	C13H18O6	Benzyl β-D-Glucopyranoside	Phenolic acids	Phenolic acids	4304-12-5	A	9	9	9	9	543500	353760	324920	407393	1.28392	45265.9	15.4661	up	TRUE
mws1299	C21H20O11	Orientin	Flavonoids	Flavonoid carbonoside	28608-75-5	B	71346	84141	57710	71065.7	85278	101420	72091	86263	0.725032	1.21385	0.279589	insig	TRUE
mws1329	C21H20O12	Quercetin-7-O-Glucoside	Flavonoids	Flavonols	491-50-9	A	49860000	46997000	57107000	5.13213e+07	15542000	11953000	17754000	15083000	1.25881	0.293893	-1.76664	down	FALSE
mws1333	C12H22O11	Melibiose	Others	Saccharides and Alcohols	585-99-9	A	1138700	1179800	1511500	1.27667e+06	4762900	2157100	2717600	3.21253e+06	1.1087	2.51634	1.33133	up	TRUE
mws1336	C7H7NO2	4-Aminobenzoic acid	Phenolic acids	Phenolic acids	150-13-0	B	136200	156650	127610	140153	29553000	49992000	35229000	38258000	1.28335	272.972	8.09261	up	TRUE
mws1337	C9H17NO5	D-Pantothenic Acid	Others	Vitamin	79-83-4	A	13618000	13668000	13311000	1.35323e+07	8308000	12003000	10024000	1.01117e+07	1.04638	0.747223	-0.42039	insig	FALSE
mws1346	C6H11NO4	DL-2-Aminoadipic acid	Alkaloids	Alkaloids	542-32-5	B	249090	247290	283300	259893	360400	345120	378350	361290	1.22383	1.39015	0.475238	insig	TRUE
mws1354	C10H10O4	Trans-ferulic acid	Phenolic acids	Phenolic acids	537-98-4	B	216000	283240	294390	264543	257660	107840	157400	174300	0.84433	0.658871	-0.601931	insig	FALSE
mws1397	C22H18O10	(-)-Epicatechin gallate	Flavonoids	Flavanols	1257-08-5	B	53576	95702	70651	73309.7	21674	13799	516200	183891	0.14692	2.50841	1.32678	insig	TRUE
mws1454	C23H26O11	Persicoside	Flavonoids	Dihydroflavone	28978-03-2	B	47358	10906	49836	36033.3	53463	81259	34404	56375.3	0.572357	1.56453	0.645732	insig	TRUE
mws1489	C18H36O2	Stearic Acid	Lipids	Free fatty acids	57-11-4	A	47020000	47987000	44420000	4.64757e+07	53853000	50696000	42278000	4.89423e+07	0.3767	1.05307	0.0746073	insig	TRUE
mws1490	C18H34O2	Oleic Acid	Lipids	Free fatty acids	112-80-1	A	63709	59313	19646	47556	88050	35326	30483	51286.3	0.104969	1.07844	0.108947	insig	TRUE
mws1491	C18H32O2	Linoleic acid	Lipids	Free fatty acids	60-33-3	A	41838	36783	24722	34447.7	55817	41386	9	32404	0.520401	0.940673	-0.0882344	insig	FALSE
mws1499	C5H10O5	D-(-)-Arabinose	Others	Saccharides and Alcohols	10323-20-3	B	476380	426730	396440	433183	1056800	1299100	1039800	1131900	1.26213	2.61298	1.3857	up	TRUE
mws1521	C13H18O7	Salicin	Phenolic acids	Phenolic acids	138-52-3	B	9	9	9	9	286580	294790	181360	254243	1.28394	28249.3	14.7859	up	TRUE
mws1550	C6H11NO2S	S-Allyl-L-cysteine	Amino acids and derivatives	Amino acids and derivatives	21593-77-1	B	92942	106720	120370	106677	64108	62532	104310	76983.3	0.882385	0.721647	-0.470636	insig	FALSE
mws1570	C5H9NO3	Cis-4-Hydroxy-D-proline	Amino acids and derivatives	Amino acids and derivatives	2584-71-6	B	67809	53205	39457	53490.3	110290	101790	79554	97211.3	1.09599	1.81736	0.861846	insig	TRUE
mws1584	C25H24O12	Cynarin	Phenolic acids	Phenolic acids	30964-13-7	B	11657	12665	13985	12769	15556	5797.5	10470	10607.8	0.52829	0.830749	-0.267516	insig	FALSE
mws1587	C6H13NO2	α-Aminocaproic acid	Amino acids and derivatives	Amino acids and derivatives	327-57-1	A	10028000	10212000	10941000	1.03937e+07	37010000	43930000	33967000	3.83023e+07	1.27471	3.68516	1.88173	up	TRUE
mws1589	C18H32O16	Panose	Others	Saccharides and Alcohols	33401-87-5	B	100640	75274	131760	102558	420820	53009	242800	238876	0.508427	2.32918	1.21982	insig	TRUE
mws1593	C24H42O21	Maltotetraose	Others	Saccharides and Alcohols	34612-38-9	B	9338.2	8928.9	14120	10795.7	29208	9767	32672	23882.3	0.820362	2.21221	1.14549	insig	TRUE
mws1595	C6H12O5	Fucose	Others	Saccharides and Alcohols	3615-37-0	B	164760	148040	105790	139530	165000	120830	204900	163577	0.456943	1.17234	0.229392	insig	TRUE
mws2105	C14H12O3	Benzyl salicylate	Phenolic acids	Phenolic acids	118-58-1	B	9	9	9	9	349490	489050	87152	308564	1.27736	34284.9	15.0653	up	TRUE
mws2186	C20H18O11	Avicularin	Flavonoids	Flavonols	572-30-5	B	11802000	10047000	11161000	1.10033e+07	9855600	7616900	15950000	1.11408e+07	0.0988315	1.0125	0.0179165	insig	TRUE
mws2209	C21H20O11	Astragalin (Kaempferol 3-O-Glucoside)	Flavonoids	Flavonols	480-10-4	A	5721500	4183100	6367900	5.42417e+06	1101700	999340	1655300	1.25211e+06	1.24396	0.23084	-2.11504	down	FALSE
mws2212	C9H8O4	Caffeic acid	Phenolic acids	Phenolic acids	331-39-5	B	70863	70096	80666	73875	115060	173480	101950	130163	1.09134	1.76194	0.817165	insig	TRUE
mws2213	C9H8O2	Cinnamic acid	Phenolic acids	Phenolic acids	140-10-3	B	9	9	9	9	86987	39570	15341	47299.3	1.2745	5255.48	12.3596	up	TRUE
mws2367	C14H20O7	Salidroside	Phenolic acids	Phenolic acids	10338-51-9	B	171040	159660	137370	156023	79537	45847	56157	60513.7	1.21156	0.38785	-1.36643	down	FALSE
mws2523	C12H23O14P	Trehalose 6-phosphate	Others	Saccharides and Alcohols	4484-88-2	B	121150	105330	110320	112267	117040	89819	78568	95142.3	0.762204	0.847467	-0.23877	insig	FALSE
mws2623	C18H34O2	11-Octadecanoic acid(Vaccenic acid)	Lipids	Free fatty acids	506-17-2	A	16614000	15959000	14244000	1.56057e+07	19556000	11843000	12559000	1.46527e+07	0.33444	0.938932	-0.0909067	insig	FALSE
mws4053	C30H48O3	Ursolic acid	Terpenoids	Triterpene	77-52-1	A	1193500	1043600	909640	1.04891e+06	291790	325820	414830	344147	1.25056	0.328098	-1.6078	down	FALSE
mws4134	C20H32N6O12S2	Oxidized Glutathione	Amino acids and derivatives	Amino acids and derivatives	121-24-4	A	387450	403170	311940	367520	468350	844340	773970	695553	1.08268	1.89256	0.920338	insig	TRUE
mws4163	C24H42O21	1,1-Kestotetraose	Others	Saccharides and Alcohols	13133-07-8	B	53940	62343	65286	60523	43423	43684	50765	45957.3	1.11341	0.759337	-0.397188	insig	FALSE
mws4170	C6H12O6	D-Glucose	Others	Saccharides and Alcohols	14431-43-7	A	10255000	7973900	10195000	9.47463e+06	21885000	14581000	10768000	1.57447e+07	0.922928	1.66177	0.732721	insig	TRUE
mws4175	C6H8O6	D-Glucurono-6,3-lactone	Others	Others	32449-92-6	B	840650	1022900	974300	945950	1563000	1414000	1278600	1.41853e+06	1.19413	1.49959	0.584564	insig	TRUE
mws4176	C12H16N2O3	Alanylphenylalanine	Amino acids and derivatives	Amino acids and derivatives	1999-45-7	B	54796	40045	49465	48102	77947	83300	59470	73572.3	1.06115	1.52951	0.613066	insig	TRUE
mws4177	C8H9NO2	Methyl Anthranilate	Organic acids	Organic acids	134-20-3	A	15834	18649	19160	17881	9147800	26873000	18097000	1.80393e+07	1.28004	1008.85	9.9785	up	TRUE
mws4183	C20H18O11	Quercetin-3-O-α-L-arabinopyranoside(guaijaverin)	Flavonoids	Flavonols	22255-13-6	A	9826500	9967800	9388100	9.72747e+06	5802300	4290300	7950100	6.01423e+06	1.05009	0.618273	-0.693683	insig	FALSE
mws5035	C15H22N2O3	Leucylphenylalanine	Amino acids and derivatives	Amino acids and derivatives	56217-82-4	B	173200	131830	136320	147117	215630	308170	226920	250240	1.12696	1.70096	0.766352	insig	TRUE
mws5038	C12H22O11	Isomaltulose	Others	Saccharides and Alcohols	13718-94-0	A	2420700	3432800	3238000	3030500	7073400	3420800	3951000	4.81507e+06	0.838076	1.58887	0.668	insig	TRUE
mws5040	C12H21O11Na	Turanose	Others	Saccharides and Alcohols	547-25-1	A	55944	56887	92033	68288	115950	51102	100040	89030.7	0.460426	1.30375	0.38267	insig	TRUE
mws5042	C11H14N2O3	Glycylphenylalanine	Amino acids and derivatives	Amino acids and derivatives	721-66-4	B	84936	93911	61781	80209.3	232400	463310	355280	350330	1.22578	4.3677	2.12687	up	TRUE
pmb0149	C21H34O4	MAG(18:4)isomer1	Lipids	Glycerol ester	-	B	103720	172590	79391	118567	20160	18678	45371	28069.7	1.14183	0.236741	-2.07862	down	FALSE
pmb0160	C21H36O4	MAG(18:3)isomer5	Lipids	Glycerol ester	-	A	915730	1023200	928540	955823	439050	416770	645600	500473	1.17573	0.523604	-0.933451	insig	FALSE
pmb0164	C21H38O4	MAG(18:2)isomer1	Lipids	Glycerol ester	-	B	54688	56317	45754	52253	9952.2	20879	28527	19786.1	1.09363	0.378659	-1.40103	down	FALSE
pmb0168	C38H70NO8P	PC 16:1/14:1	Lipids	PC	-	B	331650	443310	333740	369567	317600	196050	224560	246070	0.983614	0.665834	-0.586766	insig	FALSE
pmb0287	C21H34O4	MAG(18:4)isomer2	Lipids	Glycerol ester	-	B	4713.9	7014.4	2853.7	4860.67	52001	74059	65247	63769	1.26164	13.1194	3.71363	up	TRUE
pmb0296	C21H40O4	MAG(18:1)isomer2	Lipids	Glycerol ester	-	B	152180	182300	161140	165207	162500	138040	126860	142467	0.814695	0.862354	-0.213647	insig	FALSE
pmb0423	C10H10O4	Hydroxy-methoxycinnamate	Phenolic acids	Phenolic acids	-	B	22841	30304	11403	21516	19956	27858	9540.9	19118.3	0.186326	0.888562	-0.170456	insig	FALSE
pmb0490	C13H18N2O2	N-p-Coumaroyl putrescine	Alkaloids	Phenolamine	34136-53-3	A	19604	38728	14243	24191.7	260000	831900	206200	432700	1.208	17.8863	4.16079	up	TRUE
pmb0501	C5H14N4	Agmatine	Alkaloids	Phenolamine	306-60-5	A	686100	940370	497130	707867	1214700	1101000	1091800	1.13583e+06	1.04587	1.60459	0.682202	insig	TRUE
pmb0530	C21H27N7O14P2	Nicotinic acid adenine dinucleotide	Nucleotides and derivatives	Nucleotides and derivatives	53-84-9	A	114990	188510	159220	154240	2006000	2065700	2072700	2.04813e+06	1.27997	13.2789	3.73106	up	TRUE
pmb0550	C21H21O11+	Cyanidin 3-O-glucoside (Kuromanin)	Flavonoids	Anthocyanins	47705-70-4	A	9	9	9	9	3635100	5390100	2704900	3.91003e+06	1.28407	434448	18.7288	up	TRUE
pmb0588	C27H30O16	Luteolin 3',7-di-O-glucoside	Flavonoids	Flavonoid	52187-80-1	B	241690	217170	292700	250520	227290	211430	296170	244963	0.130626	0.977819	-0.03236	insig	FALSE
pmb0665	C27H30O16	Luteolin 8-C-hexosyl-O-hexoside	Flavonoids	Flavonoid	-	B	5308800	4701600	5782500	5264300	3506700	3051800	4788100	3782200	0.984998	0.718462	-0.477016	insig	FALSE
pmb0749	C17H20O9	O-Feruloyl quinic acid	Phenolic acids	Phenolic acids	1899-29-2	B	129280	162810	143130	145073	197000	213940	249220	220053	1.17843	1.51684	0.601071	insig	TRUE
pmb0801	C14H19NO9	4-Pyridoxic acid O-hexoside	Others	Vitamin	-	B	21409	23324	19118	21283.7	20467	30505	23893	24955	0.652073	1.1725	0.229582	insig	TRUE
pmb0854	C26H48NO7P	LysoPC 18:3	Lipids	LPC	-	A	802560	822840	710640	778680	361680	339300	358840	353273	1.27303	0.453682	-1.14025	down	FALSE
pmb0855	C24H50NO7P	LysoPC 16:0	Lipids	LPC	17364-16-8	A	16324000	14896000	15176000	1.54653e+07	18861000	16287000	9756600	14968200	0.22873	0.967855	-0.0471372	insig	FALSE
pmb0856	C23H46NO7P	LysoPE 18:1(2n isomer)	Lipids	LPE	-	A	1434100	2122200	1893800	1816700	884750	425230	1174700	828227	1.01766	0.455896	-1.13322	down	FALSE
pmb0863	C24H46NO7P	LysoPC 16:2(2n isomer)	Lipids	LPC	-	B	33838	35522	41664	37008	21563	18417	15850	18610	1.22834	0.502864	-0.991759	insig	FALSE
pmb0864	C19H40NO7P	LysoPE 14:0	Lipids	LPE	-	B	5565.3	4647.5	4816.2	5009.67	14584	12518	10247	12449.7	1.23944	2.48513	1.31332	up	TRUE
pmb0865	C26H48NO7P	LysoPC 18:3(2n isomer)	Lipids	LPC	-	A	3164500	3277000	2740700	3.06073e+06	1362000	1186500	1234900	1.26113e+06	1.26833	0.412036	-1.27916	down	FALSE
pmb0874	C23H44NO7P	LysoPE 18:2(2n isomer)	Lipids	LPE	-	A	241280	260250	225680	242403	328790	271140	293820	297917	1.06899	1.22901	0.297499	insig	TRUE
pmb0876	C21H44NO7P	LysoPE 16:0	Lipids	LPE	53862-35-4	A	3683700	3484900	3171200	3446600	5957200	5681700	3661900	5.10027e+06	0.965764	1.4798	0.565399	insig	TRUE
pmb0889	C18H30O2	Punicic acid	Lipids	Free fatty acids	544-72-9	B	136290	178210	98318	137606	488430	276600	130650	298560	0.80163	2.16967	1.11748	insig	TRUE
pmb0890	C21H38O4	MAG(18:2)	Lipids	Glycerol ester	-	A	2806300	3413400	2910400	3.04337e+06	6434500	5724500	5753600	5.97087e+06	1.26188	1.96193	0.972272	insig	TRUE
pmb0896	C14H20N2O3	N'-Feruloyl putrescine	Alkaloids	Phenolamine	-	A	140320	101400	112340	118020	1615900	2396700	1061700	1.69143e+06	1.25871	14.3318	3.84114	up	TRUE
pmb0981	C10H14N5O7P	Adenosine 5'-monophosphate	Nucleotides and derivatives	Nucleotides and derivatives	61-19-8	B	9	28848	37452	22103	52865	47067	61515	53815.7	0.66893	2.43477	1.28378	insig	TRUE
pmb1096	C8H7N	Indole	Alkaloids	Plumerane	120-72-9	B	10907	16049	11303	12753	93326	78716	84856	85632.7	1.27641	6.71471	2.74732	up	TRUE
pmb1562	C21H34O4	MAG(18:4)isomer3	Lipids	Glycerol ester	-	A	622240	887220	560690	690050	966240	520410	538680	675110	0.106279	0.978349	-0.0315783	insig	FALSE
pmb1605	C21H36O4	MAG(18:3)isomer3	Lipids	Glycerol ester	-	A	11354000	14889000	11261000	1.25013e+07	2074400	5299500	9607200	5.66037e+06	0.923326	0.452781	-1.14311	insig	FALSE
pmb1656	C21H36O4	MAG(18:3)isomer4	Lipids	Glycerol ester	-	A	960970	1061900	953020	991963	1444000	1175900	1235900	1.28527e+06	1.12837	1.29568	0.373709	insig	TRUE
pmb1912	C20H23N7O7	10-Formyl-THF	Alkaloids	Alkaloids	2800-34-2	A	27585000	28642000	24884000	27037000	22108000	26792000	24460000	2.44533e+07	0.745082	0.90444	-0.144904	insig	FALSE
pmb2319	C23H48NO7P	LysoPC 15:0	Lipids	LPC	-	A	10884	13970	7883.4	10912.5	78211	79305	42389	66635	1.23502	6.10632	2.6103	up	TRUE
pmb2325	C21H36O4	MAG(18:3)isomer2	Lipids	Glycerol ester	-	A	753790	883050	705920	780920	127310	312950	470610	303623	1.02964	0.388802	-1.36289	down	FALSE
pmb2363	C21H40O4	MAG(18:1)isomer1	Lipids	Glycerol ester	-	A	158470	167440	143350	156420	163270	134730	145440	147813	0.469851	0.944977	-0.0816486	insig	FALSE
pmb2406	C25H52NO7P	LysoPC 17:0	Lipids	LPC	-	A	809260	643820	564120	672400	428360	371910	208170	336147	1.07231	0.499921	-1.00023	down	FALSE
pmb2444	C21H36O4	MAG(18:3)isomer1	Lipids	Glycerol ester	-	A	42066000	44004000	30973000	3.90143e+07	62263000	44826000	41537000	49542000	0.743971	1.26984	0.344648	insig	TRUE
pmb2591	C13H14N2O3	Acetyltryptophan	Amino acids and derivatives	Amino acids and derivatives	2280-01-5	A	63964	57694	77625	66427.7	141550	184310	298800	208220	1.18133	3.13454	1.64825	up	TRUE
pmb2620	C11H12O4	3,4-Dimethoxycinnamic acid	Phenolic acids	Phenolic acids	14737-89-4	B	5154.5	11645	6481.4	7760.3	18067	14662	34237	22322	1.08139	2.87644	1.52428	up	TRUE
pmb2778	C18H32O3	9,10-EODE	Lipids	Free fatty acids	65167-83-1	A	1176100	1621800	793460	1197120	4200700	2480500	1157100	2.61277e+06	0.811095	2.18254	1.12601	insig	TRUE
pmb2786	C18H30O3	9-HOTrE	Lipids	Free fatty acids	89886-42-0	B	1376500	1791600	869220	1.34577e+06	4120300	2014600	1085700	2.40687e+06	0.616723	1.78846	0.838721	insig	TRUE
pmb2787	C18H30O3	9-KODE	Lipids	Free fatty acids	54232-59-6	B	166620	197550	89783	151318	1259300	649850	371110	760087	1.1256	5.02312	2.32858	up	TRUE
pmb2792	C18H30O3	13-HOTrE(r)	Lipids	Free fatty acids	74784-20-6	B	17512	16654	25728	19964.7	41471	42864	29344	37893	1.11025	1.898	0.924482	insig	TRUE
pmb2799	C18H32O3	12,13-EODE	Lipids	Free fatty acids	6799-85-5	A	33319	46491	22449	34086.3	276320	153030	69924	166425	1.09965	4.88245	2.2876	up	TRUE
pmb2871	C13H16O9	2,5-Dihydroxy benzoic acid O-hexside	Phenolic acids	Phenolic acids	-	B	348950	709810	81921	380227	2054500	698830	562210	1105180	0.822823	2.90663	1.53935	insig	TRUE
pmb2922	C15H24N2O17P2	Uridine 5'-diphospho-D-glucose	Nucleotides and derivatives	Nucleotides and derivatives	133-89-1	B	2232000	2208200	2078000	2.17273e+06	2057500	2056000	2207700	2.10707e+06	0.541444	0.969777	-0.0442752	insig	FALSE
pmb2991	C33H40O19	Apigenin O-hexosyl-O-rutinoside	Flavonoids	Flavonoid	-	B	66708	56691	63869	62422.7	33930	21755	24932	26872.3	1.22677	0.43049	-1.21595	down	FALSE
pmb3002	C28H32O15	Chrysoeriol 7-O-rutinoside	Flavonoids	Flavonoid	-	B	950170	623770	664230	746057	294990	278480	382850	318773	1.20323	0.427278	-1.22675	down	FALSE
pmb3006	C21H20O10	Apigenin 7-O-glucoside(Cosmosiin)	Flavonoids	Flavonoid	578-74-5	B	99794	76328	83008	86376.7	39379	43832	56179	46463.3	1.18773	0.537915	-0.894549	insig	FALSE
pmb3061	C22H28O13	5-O-p-Coumaroyl quinic acid O-hexoside	Phenolic acids	Phenolic acids	-	B	14853	9728.8	8872.6	11151.5	3836.3	8451.4	4855	5714.23	1.00242	0.51242	-0.964602	insig	FALSE
pmb3066	C22H26O12	5-O-p-Coumaroyl shikimic acid O-hexoside	Phenolic acids	Phenolic acids	-	B	30242	39770	30318	33443.3	37610	35635	43608	38951	0.775066	1.16469	0.219942	insig	TRUE
pmb3072	C22H26O12	3-O-p-coumaroyl shikimic acid O-hexoside	Phenolic acids	Phenolic acids	-	B	3804.2	2808.7	9938.2	5517.03	153720	144260	101910	133297	1.24417	24.1609	4.5946	up	TRUE
pmb3074	C16H18O8	3-O-p-Coumaroyl quinic acid	Phenolic acids	Phenolic acids	1899-30-5	B	165460	157100	186560	169707	495510	504580	283900	427997	1.17257	2.52198	1.33456	up	TRUE
pmb3081	C6H11PO11	Glucarate O-Phosphoric acid	Others	Saccharides and Alcohols	-	B	6743400	5866600	5854500	6.15483e+06	2876800	1443300	1973100	2.09773e+06	1.20945	0.340827	-1.55289	down	FALSE
pmb3099	C4H11O4P	Diethyl phosphate	Organic acids	Organic acids	598-02-7	B	191110	210500	168860	190157	224600	254930	199440	226323	0.8736	1.19019	0.251197	insig	TRUE
pmb3894	C17H14O7	Di-O-methylquercetin	Flavonoids	Flavonols	2068-02-2	B	45574	45027	33005	41202	706870	538110	136660	460547	1.16088	11.1778	3.48256	up	TRUE
pmd0130	C22H46NO7P	LysoPC 14:0(2n isomer)	Lipids	LPC	-	A	10202	16708	11118	12676	6653.9	6677.2	7333.3	6888.13	1.11982	0.5434	-0.879915	insig	FALSE
pmd0132	C24H50NO7P	LysoPC 16:0(2n isomer)	Lipids	LPC	-	A	4490000	5077800	4346900	4.63823e+06	2970400	2550000	1940100	2.48683e+06	1.18383	0.53616	-0.899266	insig	FALSE
pmd0136	C26H54NO7P	LysoPC 18:0	Lipids	LPC	-	A	521900	618260	546350	562170	1188200	840320	676160	901560	1.01972	1.60371	0.681417	insig	TRUE
pmd0160	C21H44NO7P	LysoPE 16:0(2n isomer)	Lipids	LPE	-	A	386220	378430	341050	368567	967560	850160	496380	771367	1.10164	2.09288	1.06549	up	TRUE
pme0001	C28H34O15	Hesperetin 7-O-neohesperidoside(Neohesperidin)	Flavonoids	Dihydroflavone	13241-33-3	B	6999500	5426300	8007900	6.81123e+06	2680500	1213700	2339300	2.07783e+06	1.1822	0.30506	-1.71284	down	FALSE
pme0006	C5H9NO2	L-Proline	Amino acids and derivatives	Amino acids and derivatives	147-85-3	B	20625	23963	28027	24205	9	9	9	9	1.28432	0.000371824	-11.3931	down	FALSE
pme0008	C6H13N3O3	L-Citrulline	Amino acids and derivatives	Amino acids and derivatives	372-75-8	B	413260	457150	609300	493237	436770	297590	697930	477430	0.183421	0.967953	-0.0469908	insig	FALSE
pme0014	C5H9NO4	L-Glutamic acid	Amino acids and derivatives	Amino acids and derivatives	56-86-0	A	1722800	1844000	1807200	1.79133e+06	1793300	1734300	2210400	1.91267e+06	0.470778	1.06773	0.0945516	insig	TRUE
pme0021	C9H11NO2	L-Phenylalanine	Amino acids and derivatives	Amino acids and derivatives	63-91-2	A	10057000	13085000	11827000	1.16563e+07	40136000	50060000	38853000	4.30163e+07	1.27007	3.69038	1.88377	up	TRUE
pme0026	C6H14N2O2	L-(+)-Lysine	Amino acids and derivatives	Amino acids and derivatives	56-87-1	B	521140	568140	571410	553563	1997700	2390300	1820700	2.06957e+06	1.27473	3.73863	1.90251	up	TRUE
pme0033	C5H4N4O	Hypoxanthine	Nucleotides and derivatives	Nucleotides and derivatives	68-94-0	B	356130	296130	312030	321430	239010	246800	213620	233143	1.18619	0.725332	-0.463287	insig	FALSE
pme0040	C5H5N5	Adenine	Nucleotides and derivatives	Nucleotides and derivatives	73-24-5	A	17519000	15066000	16001000	1.61953e+07	10964000	14206000	10989000	12053000	1.08787	0.744227	-0.426186	insig	FALSE
pme0048	C2H7NO2S	2-Aminoethanesulfinic acid	Organic acids	Organic acids	300-84-5	B	9	9	9	9	13868	21398	25664	20310	1.28373	2256.67	11.14	up	TRUE
pme0120	C5H11NO2	5-Aminovaleric acid	Amino acids and derivatives	Amino acids and derivatives	660-88-8	B	35822	28924	31156	31967.3	31874	29468	43980	35107.3	0.360289	1.09823	0.135174	insig	TRUE
pme0122	C8H16N2O3	N6-Acetyl-L-lysine	Amino acids and derivatives	Amino acids and derivatives	692-04-6	A	268150	290550	305820	288173	836500	986410	819780	880897	1.27546	3.05683	1.61204	up	TRUE
pme0124	C7H12N2O3	Glycyl-L-proline	Amino acids and derivatives	Amino acids and derivatives	704-15-4	B	77066	87549	77346	80653.7	98733	165240	206650	156874	1.05317	1.94504	0.959797	insig	TRUE
pme0137	C7H12N2O4	N-α-Acetyl-L-glutamine	Amino acids and derivatives	Amino acids and derivatives	2490-97-3	B	58288	50149	46518	51651.7	43486	36996	36815	39099	1.09902	0.756975	-0.401683	insig	FALSE
pme0170	C8H16N4O3	N-α-Acetyl-L-arginine	Amino acids and derivatives	Amino acids and derivatives	155-84-0	A	3014500	489500	570710	1.35824e+06	3286300	614100	1372600	1.75767e+06	0.30539	1.29408	0.371927	insig	TRUE
pme0181	C7H11N3O2	1-Methylhistidine	Amino acids and derivatives	Amino acids and derivatives	332-80-9	B	1530300	1507700	1394800	1477600	862080	1087900	1414300	1.12143e+06	0.907282	0.758951	-0.39792	insig	FALSE
pme0183	C5H5N5O	2-Hydroxy-6-aminopurine	Nucleotides and derivatives	Nucleotides and derivatives	3373-53-3	B	96670	148930	108620	118073	138270	74458	86737	99821.7	0.478279	0.845421	-0.242258	insig	FALSE
pme0193	C5H10N2O3	L-Glutamine	Amino acids and derivatives	Amino acids and derivatives	56-85-9	A	561160	632150	663680	618997	2183600	2794600	2007200	2.32847e+06	1.2677	3.76168	1.91138	up	TRUE
pme0220	C13H20O3	Methyl jasmonate	Organic acids	Organic acids	1211-29-6	A	9	9	9	9	821390	1185600	1301900	1.10296e+06	1.28459	122551	16.903	up	TRUE
pme0230	C10H13N5O4	Adenosine	Nucleotides and derivatives	Nucleotides and derivatives	58-61-7	A	3946400	3954600	3848100	3.91637e+06	2635800	3868100	3120600	3.20817e+06	0.880802	0.819169	-0.287767	insig	FALSE
pme0241	C7H6O2	Benzoic acid	Phenolic acids	Phenolic acids	65-85-0	B	9	9	9	9	71643	60502	19632	50592.3	1.2782	5621.37	12.4567	up	TRUE
pme0253	C8H15NO3	N-Acetyl-L-leucine	Amino acids and derivatives	Amino acids and derivatives	1188-21-2	B	9	9	9	9	62219	43781	11430	39143.3	1.27359	4349.26	12.0866	up	TRUE
pme0256	C5H4N4O2	Xanthine	Nucleotides and derivatives	Nucleotides and derivatives	69-89-6	B	31317	42159	22050	31842	53372	29551	28632	37185	0.339051	1.1678	0.22379	insig	TRUE
pme0257	C4H4N2O2	Uracil	Nucleotides and derivatives	Nucleotides and derivatives	66-22-8	B	120000	176080	128510	141530	105650	66841	109210	93900.3	0.922565	0.663466	-0.591906	insig	FALSE
pme0264	C10H14N2O5	Thymidine	Nucleotides and derivatives	Nucleotides and derivatives	50-89-5	B	373640	340180	397910	370577	164080	144840	159910	156277	1.27589	0.421712	-1.24567	down	FALSE
pme0274	C6H13NO2	6-Aminocaproic acid	Organic acids	Organic acids	60-32-2	B	788550	868960	950600	869370	2531000	2949100	2300800	2.59363e+06	1.26786	2.98335	1.57693	up	TRUE
pme0278	C7H14N2O4	2,6-Diaminooimelic acid	Amino acids and derivatives	Amino acids and derivatives	583-93-7	B	35232	29106	37358	33898.7	28040	23764	27515	26439.7	1.04491	0.779962	-0.358525	insig	FALSE
pme0281	C8H6O4	Terephthalic acid	Phenolic acids	Phenolic acids	100-21-0	B	653890	636700	699000	663197	558840	1062600	590530	737323	0.189922	1.11177	0.152861	insig	TRUE
pme0282	C8H6O4	Phthalic acid	Organic acids	Organic acids	88-99-3	A	144480	173710	157920	158703	118770	193860	128480	147037	0.360202	0.926488	-0.110156	insig	FALSE
pme0295	C6H11NO3	4-Acetamidobutyric acid	Organic acids	Organic acids	3025-96-5	B	313680	283220	287680	294860	300340	231770	234880	255663	0.831101	0.867067	-0.205785	insig	FALSE
pme0321	C21H20O10	Kaempferol 7-O-rhamnoside	Flavonoids	Flavonols	20196-89-8	B	19440	22206	21355	21000.3	36411	33943	49466	39940	1.20305	1.90187	0.927422	insig	TRUE
pme0369	C27H30O15	Kaempferol 3-O-rutinoside(Nicotiflorin)	Flavonoids	Flavonols	17650-84-9	A	944920	720670	715640	793743	634890	357520	524290	505567	1.00325	0.63694	-0.650771	insig	FALSE
pme0376	C15H12O5	Naringenin	Flavonoids	Dihydroflavone	480-41-1	A	511190	387400	298880	399157	2687.7	2117.1	9976.6	4927.13	1.25414	0.0123439	-6.34006	down	FALSE
pme0433	C30H24O12	Procyanidin A2	Tannins	Proanthocyanidins	41743-41-3	B	37389	38985	33520	36631.3	24982	19818	30253	25017.7	1.06664	0.682958	-0.550131	insig	FALSE
pme0490	C6H5NO2	Nicotinic acid	Others	Vitamin	59-67-6	A	271340	195150	265710	244067	150970	163140	219640	177917	0.928635	0.728967	-0.456074	insig	FALSE
pme0500	C18H32O16	D-(+)-Melezitose	Others	Saccharides and Alcohols	597-12-6	B	49395	58375	65889	57886.3	154570	14428	211150	126716	0.224977	2.18905	1.1303	insig	TRUE
pme0513	C5H12O5	Xylitol	Others	Saccharides and Alcohols	87-99-0	B	201740	203990	187570	197767	317410	368330	332770	339503	1.26431	1.71669	0.779626	insig	TRUE
pme0516	C6H12O6	Inositol	Others	Saccharides and Alcohols	87-89-8	B	3013000	2674300	2699700	2.79567e+06	1990100	2450300	2103100	2.18117e+06	1.11427	0.780196	-0.358092	insig	FALSE
pme0519	C12H22O11	D-(+)-Sucrose	Others	Saccharides and Alcohols	57-50-1	A	4287100	4015200	5183200	4.49517e+06	13858000	6232600	7921300	9337300	1.02891	2.07719	1.05463	up	TRUE
pme0534	C6H12O7	Gluconic acid	Others	Saccharides and Alcohols	526-95-4	A	7775800	7631200	8828000	8.07833e+06	7967100	5853400	7322100	7.04753e+06	0.74092	0.872399	-0.196939	insig	FALSE
pme1002	C8H11NO	L-Tyramine	Amino acids and derivatives	Amino acids and derivatives	51-67-2	A	791300	1044900	813350	883183	1536200	849780	612940	999640	0.132386	1.13186	0.178696	insig	TRUE
pme1086	C10H17N3O6S	Glutathione reduced form	Amino acids and derivatives	Amino acids and derivatives	70-18-8	A	146860	182770	80031	136554	985360	1552000	1773500	1.43695e+06	1.24972	10.523	3.39547	up	TRUE
pme1109	C5H5N5O	Guanine	Nucleotides and derivatives	Nucleotides and derivatives	73-40-5	B	552580	1767100	1011900	1.11053e+06	752090	114320	386530	417647	0.837497	0.37608	-1.41089	insig	FALSE
pme1173	C5H4N4O	Allopurinol	Nucleotides and derivatives	Nucleotides and derivatives	315-30-0	B	188130	163520	163980	171877	119070	128230	113810	120370	1.22708	0.700328	-0.513898	insig	FALSE
pme1178	C10H13N5O5	Guanosine	Nucleotides and derivatives	Nucleotides and derivatives	118-00-3	A	45807000	44843000	47620000	46090000	32548000	35110000	26496000	3.13847e+07	1.17989	0.680943	-0.554394	insig	FALSE
pme1184	C10H13N5O4	Deoxyguanosine	Nucleotides and derivatives	Nucleotides and derivatives	961-07-9	B	640730	679930	688810	669823	367130	237280	289120	297843	1.22799	0.44466	-1.16923	down	FALSE
pme1187	C10H14N2O6	5-Methyluridine	Nucleotides and derivatives	Nucleotides and derivatives	1463-10-1	B	9	9	9	9	15568	28129	27451	23716	1.2836	2635.11	11.3636	up	TRUE
pme1194	C9H13N3O4	Deoxycytidine	Nucleotides and derivatives	Nucleotides and derivatives	951-77-9	B	552590	451810	539650	514683	89365	67798	126160	94441	1.25606	0.183493	-2.4462	down	FALSE
pme1210	C5H11NO2S	L-Methionine	Amino acids and derivatives	Amino acids and derivatives	63-68-3	A	3066.3	2993.3	4333.8	3464.47	5294.2	9698.2	6036.6	7009.67	1.07933	2.0233	1.01671	up	TRUE
pme1286	C14H20N6O5S	S-(5'-Adenosy)-L-homocysteine	Amino acids and derivatives	Amino acids and derivatives	979-92-0	A	128160	156090	165190	149813	301680	448330	279310	343107	1.19234	2.29023	1.19549	up	TRUE
pme1383	C8H11NO3	Pyridoxine	Others	Vitamin	65-23-6	A	1832900	1721000	2255200	1.93637e+06	3412900	1851200	3383400	2882500	0.82002	1.48861	0.573968	insig	TRUE
pme1398	C21H21O12+	Delphinidin 3-O-glucoside (Mirtillin)	Flavonoids	Anthocyanins	50986-17-9	B	54374	78742	76326	69814	132910	70757	134670	112779	0.881179	1.61542	0.69191	insig	TRUE
pme1419	C6H14ClNO2S	L-Methionine methyl ester	Amino acids and derivatives	Amino acids and derivatives	2491-18-1	B	126690	121200	94475	114122	120520	180980	177390	159630	0.923629	1.39877	0.484159	insig	TRUE
pme1436	C9H8O3	p-Coumaric acid	Phenolic acids	Phenolic acids	501-98-4	B	1031000	2114200	1139100	1428100	1677200	430380	899380	1002320	0.55865	0.701856	-0.510754	insig	FALSE
pme1474	C11H15N5O3S	5'-Deoxy-5'-(methylthio)adenosine	Nucleotides and derivatives	Nucleotides and derivatives	2457-80-9	A	8831700	7545800	9335400	8.57097e+06	23054000	28025000	15531000	2.22033e+07	1.18786	2.59053	1.37325	up	TRUE
pme1540	C28H32O16	Isorhamnetin 3-O-neohesperidoside	Flavonoids	Flavonols	55033-90-4	A	2348100	2300600	2296600	2315100	3675900	2525100	3525900	3242300	1.03242	1.4005	0.485943	insig	TRUE
pme1598	C22H24O11	Hesperetin 5-O-glucoside	Flavonoids	Dihydroflavonol	69651-80-5	B	47530000	30945000	47539000	4.20047e+07	10435000	9228500	16070000	1.19112e+07	1.21892	0.283568	-1.81823	down	FALSE
pme1605	C27H30O15	Kaempferol 3-O-robinobioside(Biorobin)	Flavonoids	Flavonols	17297-56-2	A	887320	795200	933090	871870	669500	420840	400550	496963	1.11981	0.569997	-0.810974	insig	FALSE
pme1654	C12H18O3	(+)-Jasmonic acid	Organic acids	Organic acids	6894-38-8	A	201410	226080	203070	210187	2875000	3469000	3737400	3.36047e+06	1.28361	15.988	3.99892	up	TRUE
pme1773	C27H31O15+	Cyanidin 3-O-rutinoside (Keracyanin)	Flavonoids	Anthocyanins	28338-59-2	A	797250	209930	9	335730	58327000	75074000	47088000	60163000	0.987969	179.201	7.48543	insig	TRUE
pme1816	C16H18O9	Neochlorogenic acid(5-O-Caffeoylquinic acid)	Phenolic acids	Phenolic acids	906-33-2	B	27155	40665	37170	34996.7	40867	28087	36998	35317.3	0.0601057	1.00916	0.0131589	insig	TRUE
pme2049	C4H8O3	2-Hydroxybutanoic acid	Organic acids	Organic acids	600-15-7	B	31805	50090	51296	44397	237550	260660	226060	241423	1.26606	5.43783	2.44303	up	TRUE
pme2074	C18H29NO4	N-[(-)-Jasmonoyl]-(L)-Isoleucine (JA-L-Ile)	Organic acids	Organic acids	120330-93-0	A	350540	321530	295540	322537	1398800	1117900	1115900	1.21087e+06	1.27167	3.7542	1.9085	up	TRUE
pme2122	C5H9N3	Histamine	Amino acids and derivatives	Amino acids and derivatives	51-45-6	B	151360	178530	167210	165700	77945	64998	80090	74344.3	1.25596	0.448668	-1.15628	down	FALSE
pme2237	C6H14O6	Dulcitol	Others	Saccharides and Alcohols	608-66-2	A	18605000	17317000	20649000	18857000	19212000	10600000	10002000	1.32713e+07	0.879254	0.703788	-0.506787	insig	FALSE
pme2253	C6H10O6	L-Gulonic-γ-lactone	Others	Saccharides and Alcohols	1128-23-0	B	143540	163290	141680	149503	318970	251880	207730	259527	1.15448	1.73593	0.795705	insig	TRUE
pme2266	C10H16N2O3S	Biotin	Others	Vitamin	58-85-5	B	99241	137050	116460	117584	177620	244790	298530	240313	1.15662	2.04376	1.03123	up	TRUE
pme2459	C21H20O11	Luteolin 7-O-glucoside(Cynaroside)	Flavonoids	Flavonoid	5373-11-5	A	32109000	29049000	33976000	3.17113e+07	18280000	13246000	23874000	1.84667e+07	1.09349	0.582336	-0.780075	insig	FALSE
pme2493	C27H30O14	Kaempferol 3,7-dirhamnoside(Kaempferitrin)	Flavonoids	Flavonols	482-38-2	B	121650	125650	105010	117437	58758	36676	69892	55108.7	1.14297	0.469263	-1.09153	down	FALSE
pme2559	C6H9NO5	N-Acetylaspartate	Amino acids and derivatives	Amino acids and derivatives	997-55-7	A	145670	136910	141710	141430	207160	220930	217710	215267	1.27273	1.52207	0.606037	insig	TRUE
pme2563	C8H14N2O5S	γ-Glu-Cys	Amino acids and derivatives	Amino acids and derivatives	636-58-8	B	9	9	9	9	45986	45470	61722	51059.3	1.28456	5673.26	12.47	up	TRUE
pme2566	C8H14N2O5	(5-L-Glutamyl)-L-amino acid	Amino acids and derivatives	Amino acids and derivatives	5875-41-2	B	2240500	2434400	2316900	2330600	1930100	1492400	2059500	1.82733e+06	0.996781	0.784061	-0.350962	insig	FALSE
pme2596	C8H9NO4	4-Pyridoxic acid	Others	Vitamin	82-82-6	B	15438	10820	8759	11672.3	75703	23172	16076	38317	0.89755	3.28272	1.71489	insig	TRUE
pme2617	C5H11NO3S	Methionine sulfoxide	Amino acids and derivatives	Amino acids and derivatives	62697-73-8	B	1056500	1071900	1027500	1.05197e+06	755670	814440	768570	779560	1.26388	0.74105	-0.432357	insig	FALSE
pme2634	C5H11NO2	DL-Norvaline	Amino acids and derivatives	Amino acids and derivatives	760-78-1	B	5218100	5655800	8449900	6.44127e+06	9946900	10843000	13509000	1.1433e+07	1.10399	1.77496	0.827783	insig	TRUE
pme2693	C6H14N2O	N-Acetylputrescine	Alkaloids	Alkaloids	18233-70-0	A	1516500	1604700	1451100	1524100	2711700	2662500	2274500	2.54957e+06	1.24899	1.67283	0.742294	insig	TRUE
pme2746	C27H33N9O15P2	Flavin adenine dinucleotide(FAD)	Nucleotides and derivatives	Nucleotides and derivatives	146-14-5	B	137690	158450	108080	134740	479160	454150	492640	475317	1.2683	3.52766	1.81871	up	TRUE
pme2758	C5H9NO5	4-Hydroxy-L-glutamic acid	Amino acids and derivatives	Amino acids and derivatives	3913-68-6	B	66826	64432	73605	68287.7	42756	66089	77406	62083.7	0.409121	0.909149	-0.137411	insig	FALSE
pme2801	C6H6N4O2	7-Methylxanthine	Nucleotides and derivatives	Nucleotides and derivatives	552-62-5	B	40012	49207	39538	42919	98217	107570	118410	108066	1.2673	2.5179	1.33222	up	TRUE
pme2890	C8H16N2O4S2	L-Homocystine	Amino acids and derivatives	Amino acids and derivatives	626-72-2	B	16001	12012	11594	13202.3	15621	18662	17069	17117.3	0.968742	1.29654	0.374665	insig	TRUE
pme2914	C6H10O5	3-Hydroxy-3-methylpentane-1,5-dioic acid	Amino acids and derivatives	Amino acids and derivatives	503-49-1	A	6147200	4274200	4197600	4873000	57189000	32406000	31057000	4.02173e+07	1.25006	8.2531	3.04494	up	TRUE
pme2954	C15H10O7	Quercetin	Flavonoids	Flavonols	117-39-5	A	177730	261230	186870	208610	278990	141920	254070	224993	0.143101	1.07854	0.109074	insig	TRUE
pme3007	C9H14N2O12P2	Uridine 5’-diphosphate	Nucleotides and derivatives	Nucleotides and derivatives	27821-45-0	B	61811	73935	73998	69914.7	80456	125540	122220	109405	1.05028	1.56484	0.646016	insig	TRUE
pme3011	C4H9NO2	γ-Aminobutyric acid	Organic acids	Organic acids	56-12-2	B	804930	921230	1080700	935620	2023500	2647700	1971600	2.21427e+06	1.23297	2.36663	1.24283	up	TRUE
pme3017	C4H9NO2	2-Aminoisobutyric acid	Amino acids and derivatives	Amino acids and derivatives	62-57-7	B	1462100	1329100	1379700	1390300	1266000	1370200	1401500	1345900	0.482008	0.968064	-0.046825	insig	FALSE
pme3033	C4H9NO2	N,N-Dimethylglycine	Amino acids and derivatives	Amino acids and derivatives	1118-68-9	A	808240	839510	791910	813220	1289300	1362200	1189200	1.28023e+06	1.26358	1.57428	0.654689	insig	TRUE
pme3154	C6H12O4	(Rs)-Mevalonic acid	Organic acids	Organic acids	150-97-0	B	97929	135280	80953	104721	75121	117360	123390	105290	0.0393612	1.00544	0.0078268	insig	TRUE
pme3184	C10H14N5O6P	2'-Deoxyadenosine-5'-monophosphate	Nucleotides and derivatives	Nucleotides and derivatives	653-63-4	B	375650	397570	348920	374047	405600	328120	507580	413767	0.410708	1.10619	0.145599	insig	TRUE
pme3188	C9H13N2O9P	Uridine 5'-monophosphate	Nucleotides and derivatives	Nucleotides and derivatives	58-97-9	B	69077	83978	50638	67897.7	186120	84747	59664	110177	0.600911	1.62269	0.698389	insig	TRUE
pme3211	C21H20O12	Quercetin 3-O-glucoside(Isotrifoliin)	Flavonoids	Flavonols	21637-25-2	A	48291000	40435000	56468000	48398000	12241000	9692600	16089000	12674200	1.24642	0.261874	-1.93305	down	FALSE
pme3227	C27H30O14	Vitexin 2''-O-β-L-rhamnoside	Flavonoids	Flavonoid carbonoside	64820-99-1	B	71761	15123	20610	35831.3	14865	7287.1	18945	13699	0.765359	0.38232	-1.38715	insig	FALSE
pme3337	C14H17N5O8	N6-Succinyl Adenosine	Nucleotides and derivatives	Nucleotides and derivatives	4542-23-8	A	2821200	2592600	2715900	2709900	4327300	4926300	3223800	4.15913e+06	1.08738	1.53479	0.618043	insig	TRUE
pme3382	C6H11NO4	N-Acetylthreonine	Amino acids and derivatives	Amino acids and derivatives	17093-74-2	B	89884	85681	73799	83121.3	78640	55081	66149	66623.3	0.892536	0.801519	-0.319191	insig	FALSE
pme3388	C7H16N4O2	H-HomoArg-OH	Amino acids and derivatives	Amino acids and derivatives	156-86-5	A	274940	259640	297330	277303	273090	198580	336800	269490	0.204081	0.971824	-0.0412332	insig	FALSE
pme3459	C20H28O3	Caffeyl alcohol	Phenolic acids	Phenolic acids	469-83-0	B	13411	9544.2	7987.8	10314.3	22081	28555	32707	27781	1.19942	2.69344	1.42945	up	TRUE
pme3514	C15H10O7	Morin	Flavonoids	Flavonols	6472-38-4	A	2129000	2815300	2408300	2.45087e+06	4016600	1789200	3173400	2.99307e+06	0.376022	1.22123	0.288332	insig	TRUE
pme3705	C6H10O7	D-Glucoronic acid	Others	Saccharides and Alcohols	6556-12-3	B	198310	179320	170840	182823	412860	342520	290250	348543	1.20915	1.90645	0.930888	insig	TRUE
pme3732	C9H13N3O5	Cytidine	Nucleotides and derivatives	Nucleotides and derivatives	65-46-3	A	5251000	4787900	5155000	5.06463e+06	2290100	2786900	2922600	2.66653e+06	1.24804	0.526501	-0.925492	insig	FALSE
pme3961	C10H13N5O3	Deoxyadenosine	Nucleotides and derivatives	Nucleotides and derivatives	958-09-8	B	32121	20924	29954	27666.3	37342	32283	37645	35756.7	0.865126	1.29243	0.370081	insig	TRUE
pme3967	C12H17N5O5	2-(Dimethylamino)guanosine	Nucleotides and derivatives	Nucleotides and derivatives	2140-67-2	A	5233600	5453700	4445700	5.04433e+06	6299800	8344100	8403000	7682300	1.13534	1.52296	0.606875	insig	TRUE
pme3968	C6H7N5O	7-Methylguanine	Nucleotides and derivatives	Nucleotides and derivatives	578-76-7	B	34254	102400	50235	62296.3	75349	37350	27816	46838.3	0.363802	0.751863	-0.411458	insig	FALSE
pmf0027	C21H21O11+	Cyanidin 3-O-galactoside	Flavonoids	Anthocyanins	142506-26-1	B	9	9	9	9	3955800	5457900	2478900	3964200	1.28381	440467	18.7487	up	TRUE
pmf0359	C15H16O8	Skimmin	Lignans and Coumarins	Coumarins	93-39-0	B	100680	128170	132240	120363	201200	165130	168600	178310	1.1361	1.48143	0.566992	insig	TRUE
pmf0374	C22H22O12	2,6-Dimethyl-7-octene-2,3,6-triol	Flavonoids	Flavonoid	5041-82-7	B	2617800	2744000	2812400	2.72473e+06	321760	483670	591470	465633	1.25765	0.170891	-2.54885	down	FALSE
pmn001367	C13H16O9	Protocatechuic acid-4-glucoside	Phenolic acids	Phenolic acids	-	B	1324600	2068200	356860	1.24989e+06	5841200	2275800	1757000	3.29133e+06	0.825174	2.63331	1.39687	insig	TRUE
pmn001375	C26H32O12	1-Hydroxyterpinin monO-glucoside	Lignans and Coumarins	Lignans	-	B	90556	155000	131850	125802	49848	31128	36770	39248.7	1.20214	0.311988	-1.68044	down	FALSE
pmn001378	C26H32O11	Terpineol monO-glucoside	Lignans and Coumarins	Lignans	-	A	2196200	1535300	2039800	1.92377e+06	12600000	11517000	9494100	11203700	1.26476	5.82384	2.54197	up	TRUE
pmn001382	C25H24O12	Isochlorogenic acid A	Phenolic acids	Phenolic acids	2450-53-5	B	49668	47388	49541	48865.7	21127	23257	31190	25191.3	1.21162	0.515522	-0.955894	insig	FALSE
pmn001384	C25H24O12	Isochlorogenic acid C	Phenolic acids	Phenolic acids	57378-72-0	B	51403	39181	43264	44616	33361	28473	35243	32359	1.09415	0.725278	-0.463394	insig	FALSE
pmn001419	C15H18O8	1-O-[(E)-p-Cumaroyl]-β-D-glucopyranose	Phenolic acids	Phenolic acids	-	A	10428000	11164000	11654000	11082000	9640500	6315800	8921100	8.29247e+06	0.965852	0.748283	-0.418345	insig	FALSE
pmn001420	C15H18O9	1-O-[(E)-Caffeoyl]-β-D-glucopyranose	Phenolic acids	Phenolic acids	-	A	3924600	4547900	3958100	4.14353e+06	8719800	6587700	8121000	7809500	1.23171	1.88474	0.914369	insig	TRUE
pmn001421	C16H18O8	3-O-(E)-p-Coumaroyl quinic acid	Phenolic acids	Phenolic acids	87099-71-6	B	152960	205140	170930	176343	304100	189850	159320	217757	0.507618	1.23484	0.30433	insig	TRUE
pmn001423	C19H30O8	Roseoside	Others	Others	54835-70-0	B	33691	19268	15448	22802.3	24741	36052	33906	31566.3	0.736125	1.38435	0.469205	insig	TRUE
pmn001495	C19H38O4	Hexadecanoic acid 2,3-dihydroxypropyl ester	Lipids	Glycerol ester	542-44-9	A	60563	57130	40378	52690.3	823450	654260	168210	548640	1.15859	10.4125	3.38025	up	TRUE
pmn001511	C13H18O7	3-Hydroxy-5-Methylphenol-1-Oxy-β-D-Glucose	Phenolic acids	Phenolic acids	-	A	9	6592.8	9	2203.6	1840400	2004300	1678500	1.84107e+06	1.18934	835.481	9.70646	up	TRUE
pmn001517	C15H22O8	3,4,5-Trimethoxyphenyl-β-D-Glucopyranoside	Phenolic acids	Phenolic acids	-	B	8844200	8837400	9507200	9.06293e+06	12222000	14003000	15153000	1.37927e+07	1.22382	1.52188	0.605851	insig	TRUE
pmn001547	C27H26O15	3-Hydroxy-5-Methylphenol-1-Oxy-β-D-(6'-O-Digalloyl)Glucose	Phenolic acids	Phenolic acids	-	B	90459	120520	142240	117740	29682	35144	30692	31839.3	1.25261	0.270421	-1.88672	down	FALSE
pmn001578	C16H32O2	Hexadecanoic acid	Lipids	Free fatty acids	57-10-3	A	53625000	51252000	51602000	5.21597e+07	37071000	29594000	32333000	3.29993e+07	1.23703	0.63266	-0.660498	insig	FALSE
pmn001583	C27H30O16	Bioquercetin	Flavonoids	Flavonols	52525-35-6	A	344890	251300	282460	292883	184080	174950	200810	186613	1.17969	0.637159	-0.650274	insig	FALSE
pmn001586	C16H22O11	Deacetylasperulosidic acid	Terpenoids	Monoterpenoids	14259-55-3	B	53109	41118	43747	45991.3	9	9	9	9	1.28501	0.000195689	-12.3191	down	FALSE
pmn001610	C20H36O2	Eicosadienoic acid	Lipids	Free fatty acids	5598-38-9	A	580410	589540	338210	502720	2651300	1531000	1090300	1.75753e+06	1.1389	3.49605	1.80573	up	TRUE
pmn001611	C16H30O2	Palmitoleic acid	Lipids	Free fatty acids	373-49-9	A	6083900	8317700	5021500	6.47437e+06	10844000	5809200	5260000	7304400	0.215341	1.1282	0.174027	insig	TRUE
pmn001627	C13H16O10	Glucogallin	Phenolic acids	Phenolic acids	58511-73-2	B	37574	27960	27406	30980	39758	30614	36253	35541.7	0.610291	1.14725	0.198174	insig	TRUE
pmn001637	C20H18O10	Juglanin	Flavonoids	Flavonols	5041-67-8	B	27470	28613	33245	29776	43972	26402	42518	37630.7	0.663607	1.26379	0.337759	insig	TRUE
pmn001640	C20H18O12	Betmidin(Myricetin 3-α-L-arabinofuranoside)	Flavonoids	Flavonols	35589-22-1	B	6780.3	6912.3	9979.3	7890.63	3990.4	1679.7	4590.4	3420.17	1.03195	0.433446	-1.20607	down	FALSE
pmn001642	C23H20O13	Kaempferol 3-O-β-(2''-O-acetyl-β-D-glucuronide)	Flavonoids	Flavonols	-	B	346960	403260	287120	345780	2624100	5026300	1891200	3.18053e+06	1.23783	9.19814	3.20134	up	TRUE
pmn001644	C23H20O14	Quercetin 3-O-β-(2''-O-acetylβ-D-glucuronide)	Flavonoids	Flavonols	-	B	103270	48552	62695	71505.7	20022	30259	19684	23321.7	1.16753	0.326151	-1.61639	down	FALSE
pmn001663	C22H26O8	Syringaresinol	Lignans and Coumarins	Lignans	21453-69-0	B	9227.4	20360	2096.7	10561.4	15597	3544.3	2695.6	7278.97	0.227034	0.689207	-0.536991	insig	FALSE
pmn001671	C23H32O15	β-D-Furanofructosyl-α-D-(6-mustard acyl)glucoside	Phenolic acids	Phenolic acids	-	B	54970	47616	65852	56146	39191	36602	37256	37683	1.16366	0.671161	-0.575269	insig	FALSE
pmn001672	C23H32O15	β-D-Furanofructosyl-α-D-(3-mustard acyl)glucoside	Phenolic acids	Phenolic acids	-	B	171780	194650	153450	173293	113460	189340	155320	152707	0.499109	0.881203	-0.182453	insig	FALSE
pmn001681	C10H14O2	1-(4-Methoxyphenyl)-1-propanol	Phenolic acids	Phenolic acids	5349-60-0	B	13804	8222	10081	10702.3	7791.3	6047.8	7928.4	7255.83	0.95614	0.677967	-0.560712	insig	FALSE
pmn001682	C9H8O4	Sorbic acid	Phenolic acids	Phenolic acids	110-44-1	B	9	9	9	9	121750	86585	65454	91263	1.28343	10140.3	13.3078	up	TRUE
pmn001686	C16H32O4	10,16-Dihydroxy-palmitic acid	Lipids	Free fatty acids	3233-90-7	A	1390800	1418000	1582600	1463800	1186300	1019900	1475300	1.22717e+06	0.809961	0.838343	-0.254387	insig	FALSE
pmn001688	C18H32O3	9S-Hyroxy-10E,12E-octadecadienoic acid	Lipids	Free fatty acids	-	A	717230	1007100	556820	760383	2872500	1688200	807350	1789350	0.879482	2.35322	1.23464	insig	TRUE
pmn001689	C18H32O4	9-Hydroxy-12-oxo-10-octadecenoic acid	Lipids	Free fatty acids	-	B	52006	59622	46312	52646.7	148220	66395	41184	85266.3	0.527882	1.6196	0.695634	insig	TRUE
pmn001690	C16H24O7	3-Hydroxy-4-isopropylbenzylalcohol 3-glucoside	Phenolic acids	Phenolic acids	-	B	101120	100880	93273	98424.3	88651	81178	73208	81012.3	1.09232	0.823093	-0.280873	insig	FALSE
pmn001691	C18H32O5	9,12,13-Trihyroxy-10,15-octadecadienoic acid	Lipids	Free fatty acids	-	B	44345	60159	55981	53495	79909	60268	21216	53797.7	0.196113	1.00566	0.00813955	insig	TRUE
pmn001694	C18H34O5	9,10,13-Trihyroxy-11-octadecadienoic acid	Lipids	Free fatty acids	-	A	54756	59808	38907	51157	808980	650760	153230	537657	1.14739	10.5099	3.39368	up	TRUE
pmn001704	C30H46O4	2,3-Dihydroxy 5(6),12(13)diene ursolic acid	Terpenoids	Triterpene	-	A	18554	18196	16853	17867.7	49369	20644	38798	36270.3	0.996495	2.02994	1.02144	insig	TRUE
pmn001705	C30H48O4	3,24-Dihydroxy-17,21-semiacetal-12(13)oleanolic fruit	Terpenoids	Triterpene	-	A	14587000	13564000	13695000	1.39487e+07	14074000	14713000	16066000	14951000	0.772642	1.07186	0.100115	insig	TRUE
pmn001706	C30H48O4	2-Hydroxyoleanolic acid	Terpenoids	Triterpene	26707-60-8	A	15606000	14935000	14924000	15155000	14671000	15231000	18659000	16187000	0.476948	1.0681	0.0950418	insig	TRUE
pmn001707	C30H46O5	Quillaic acid	Phenolic acids	Phenolic acids	631-01-6	B	9	9	9	9	1450500	2246500	2255500	1.98417e+06	1.28459	220463	17.7502	up	TRUE
pmn001710	C24H26O13	Rosmarinyl Glucoside	Phenolic acids	Phenolic acids	-	B	9	9	9	9	35139	35078	17326	29181	1.28215	3242.33	11.6628	up	TRUE
pmn001714	C16H24O7	3-Hydroxy-4-isopropylbenzylalchol 3-glucoside	Phenolic acids	Phenolic acids	-	B	13073	8153.4	23293	14839.8	34020	20639	28328	27662.3	0.905343	1.86406	0.898451	insig	TRUE
pmn001728	C15H18N2O4	N-Acetyl-DL-tryptophan	Amino acids and derivatives	Amino acids and derivatives	87-32-1	B	34734	55571	43672	44659	71994	85875	208830	122233	1.02279	2.73703	1.45261	up	TRUE
pmn001738	C17H24O11	Oleoside 11-methyl ester	Phenolic acids	Phenolic acids	60539-23-3	A	15232000	19512000	14959000	1.65677e+07	1661100	2308000	3267900	2.41233e+06	1.25086	0.145605	-2.77987	down	FALSE
pmp000003	C16H12O7	Nepetin	Flavonoids	Flavonoid	520-11-6	B	7071.4	40795	21492	23119.5	28429	9	17689	15375.7	0.526465	0.665053	-0.588459	insig	FALSE
pmp000086	C13H16O6	1-Feruloyl-sn-glycerol	Phenolic acids	Phenolic acids	-	B	26258	28260	27138	27218.7	153880	195140	136380	161800	1.27598	5.94445	2.57154	up	TRUE
pmp000087	C13H16O6	2-Feruloyl-sn-glycerol	Phenolic acids	Phenolic acids	-	B	20031	25864	16812	20902.3	147840	209390	133300	163510	1.26753	7.82257	2.96764	up	TRUE
pmp000231	C16H18O8	Trans-3-O-p-coumaric quinic acid	Phenolic acids	Phenolic acids	-	B	113890	140060	118100	124017	109030	61590	85958	85526	0.950175	0.689633	-0.536099	insig	FALSE
pmp000232	C16H18O8	Cis-3-p-coumaric quinic acid	Phenolic acids	Phenolic acids	-	A	229140	150370	187630	189047	47540	39690	42432	43220.7	1.26966	0.228624	-2.12895	down	FALSE
pmp000436	C30H50O	Taraxerol	Terpenoids	Triterpene	-	B	16831	18817	15365	17004.3	40473	54075	44534	46360.7	1.26178	2.7264	1.447	up	TRUE
pmp000509	C6H6O3	Maltol	Others	Others	118-71-8	B	74473	66942	78112	73175.7	30024	55494	51888	45802	1.00414	0.625918	-0.675953	insig	FALSE
pmp000545	C16H18O9	4-Caffeoylquinic acid	Phenolic acids	Phenolic acids	905-99-7	B	122870	109910	75769	102850	81215	78921	77644	79260	0.811077	0.770639	-0.375872	insig	FALSE
pmp000579	C22H22O11	Diosmetin-7-O-galactoside	Flavonoids	Flavonoid	-	B	98306	90176	94521	94334.3	316610	210460	408020	311697	1.21745	3.30417	1.72429	up	TRUE
pmp000589	C24H22O15	Quercetin-7-O-(6'-O-malonyl)-β-D-glucoside	Flavonoids	Flavonols	-	B	1503400	995070	1326500	1274990	227540	269770	358480	285263	1.25282	0.223738	-2.16012	down	FALSE
pmp000593	C27H30O15	Luteolin-7-O-rutinoside	Flavonoids	Flavonoid	3563-98-2	A	26477000	28394000	30684000	2.85183e+07	29292000	24042000	33583000	2.89723e+07	0.054114	1.01592	0.0227862	insig	TRUE
pmp000595	C27H30O16	Luteolin-7,3'-Di-O-β-D-Glucoside	Flavonoids	Flavonoid	257-724-7	B	1236600	1618500	1134800	1.32997e+06	1191600	986570	1961500	1379890	0.0323233	1.03754	0.0531632	insig	TRUE
pmp000596	C27H30O17	Quercetin 3,7-bis-O-β-D-glucoside	Flavonoids	Flavonols	-	B	1637800	1626800	1826000	1.69687e+06	1077100	656390	1047300	926930	1.13948	0.54626	-0.872341	insig	FALSE
pmp001046	C16H26O8	Jasminoside B	Terpenoids	Monoterpenoids	214125-04-9	A	163180	162210	155480	160290	147300	9	317080	154796	0.532452	0.965727	-0.0503131	insig	FALSE
pmp001047	C16H26O8	Jasminoside G	Terpenoids	Monoterpenoids	871589-35-4	B	500750	419800	476580	465710	322760	415390	406240	381463	0.940036	0.819101	-0.287887	insig	FALSE
pmp001250	C26H51NO7P+	PC(18:2)	Lipids	PC	-	A	340470	382470	352630	358523	688850	687580	452480	609637	1.1211	1.70041	0.765883	insig	TRUE
pmp001251	C26H51NO7P+	PC(18:2)isomer	Lipids	PC	-	A	2605300	3167700	2286400	2.68647e+06	1576200	1336500	1549300	1.48733e+06	1.19702	0.553639	-0.852982	insig	FALSE
pmp001264	C16H35NO2	Hexadecylsphingosine	Lipids	Sphingolipids	-	A	1736600	2082200	1587500	1802100	2377900	2536300	2092100	2.33543e+06	1.04247	1.29595	0.374011	insig	TRUE
pmp001270	C24H48NO7P	LysoPC(16:1)	Lipids	LPC	-	A	648010	852910	723030	741317	429650	287970	407240	374953	1.17413	0.505794	-0.983379	insig	FALSE
pmp001271	C33H58O14	2,3-Dihydroxypropyl-9,12-octadecadienoate-hexose-hexose	Lipids	Free fatty acids	-	B	8825.7	8435.1	11126	9462.27	9080.1	11894	6868.7	9280.93	0.140567	0.980836	-0.0279159	insig	FALSE
pmp001273	C26H50NO7P	LysoPC(18:2)	Lipids	LPC	-	A	322320	376190	301310	333273	674950	637140	489660	600583	1.19384	1.80207	0.849659	insig	TRUE
pmp001275	C31H61O14N	3-Hydroxypropyl palmitate glc-glucosamine	Alkaloids	Alkaloids	-	A	450040	418000	496730	454923	817440	584750	447250	616480	0.765593	1.35513	0.438431	insig	TRUE
pmp001276	C33H56O14	2,3-Dihydroxypropyl-9,12,15-octadecatrienoate-hexose-hexose	Lipids	Free fatty acids	-	B	327050	342670	399480	356400	449490	450330	314170	404663	0.506365	1.13542	0.183225	insig	TRUE
pmp001281	C26H52NO7P	LysoPC(18:1)	Lipids	LPC	-	A	45647000	53266000	46983000	48632000	17414000	9465300	19087000	15322100	1.20029	0.315062	-1.66629	down	FALSE
pmp001282	C28H50NO7P	Propyl2-(trimethylammonio)ethyl phosphate	Others	Others	-	B	227510	222420	221950	223960	336320	200310	220430	252353	0.351871	1.12678	0.172204	insig	TRUE
pmp001283	C21H38O4	Glyceryl linoleate	Lipids	Glycerol ester	26545-74-4	B	50890	52283	46172	49781.7	45875	94140	91081	77032	0.821432	1.5474	0.629843	insig	TRUE
pmp001309	C21H20O12	6-Hydroxykaempferol-7-O-glucoside	Flavonoids	Flavonols	-	A	7705600	6633400	8660300	7.66643e+06	4102600	3116100	5144400	4.12103e+06	1.14602	0.537542	-0.895549	insig	FALSE
pmp001310	C27H30O17	6-Hydroxykaempferol-3,6-O-Diglucoside	Flavonoids	Flavonols	-	B	2081400	1806300	1836700	1.90813e+06	1363700	988140	2287500	1.54645e+06	0.611278	0.81045	-0.303205	insig	FALSE
pmp001311	C27H30O17	6-Hydroxykaempferol-7,6-O-Diglucoside	Flavonoids	Flavonols	-	B	2156400	2287800	2457900	2300700	1194000	790750	1251700	1.07882e+06	1.19754	0.468908	-1.09262	down	FALSE
pmp001314	C33H40O21	6-Hydroxykaempferol-3-O-rutin-6-O-glucoside	Flavonoids	Flavonols	-	B	568050	641510	621500	610353	258500	209630	336350	268160	1.21419	0.439352	-1.18655	down	FALSE
