# Supplementary material for: The Jasmine (Jasminum sambac) Genome Provides Insight into the Biosynthesis of Flower Fragrances and Jasmonates
Source: Genomics Proteomics Bioinformatics. 2022 Dec 29;21(1):127–49. doi: 10.1016/j.gpb.2022.12.005 (PMC10372924; doi:10.1016/j.gpb.2022.12.005)
Supplement: Supplementary Table S17 — Differentially abundant phenylpropanoid/benzenoid metabolites identified between the FBs and FFs in J. sambac [file mmc17.xlsx]

## Sheet: Tab S17
Table S17 Differentially abundant phenylpropanoid/benzenoid metabolites identified between the flower buds and full-bloom flowers in J. sambac
Compound	Abbrevation	FB 1	FB 2	FB 3	FF 1	FF 2	FF 3	Type
benzylbenzoate	BB	0	0	0	5.41655e+06	7.36575e+06	453925	up
eugenol	Eug	34844.9	23569.4	26244.1	4.96042e+06	6.66346e+06	1.02638e+06	up
methylbenzoate	MB	5798220	5567187	6090920	204566055	201921606	298530694	up
phenylacetaldehyde	PhA	656259	642531	5.98598e+06	6.59495e+06	1.00408e+07	1.07383e+07	up
2-phenylethanol	PhEth	1.41114e+06	2.0077e+06	4.47675e+06	2.24881e+06	2.58285e+06	3.31396e+06	up
benzyl alcohol	Balc	166872	220027	548583	8.21245e+07	1.09669e+08	6.2574e+07	up
benzaldehyde	BAld	798892	845587	7.15429e+06	1.41371e+07	1.84275e+07	1.00685e+07	up
benzyl acetate	BAC	0.770802	0.845568	0.940925	3.2923e+07	4.06662e+07	1.83751e+06	up
salicylic acid	SA	2020500	1671700	2291000	1092700	304640	992480	up
methyl salicylate	MeSA	430614	486452	5.93748e+06	2.368e+07	3.30121e+07	2.93287e+07	up
