# Supplementary material for: The Jasmine (Jasminum sambac) Genome Provides Insight into the Biosynthesis of Flower Fragrances and Jasmonates
Source: Genomics Proteomics Bioinformatics. 2022 Dec 29;21(1):127–49. doi: 10.1016/j.gpb.2022.12.005 (PMC10372924; doi:10.1016/j.gpb.2022.12.005)
Supplement: Supplementary Table S18 — BAHD genes containing two conserved domains in the genome of J. sambac [file mmc18.xlsx]

## Sheet: Tab S18
Table S18 BAHD genes containing two conserved domains in the genome of J. sambac
Gene ID	Length (aa)	HMMER pfam	Conserved domain	Swiss-Prot ID	Swiss-Prot description	FB (FPKM)	FF (FPKM)	NL (FPKM)
JS13G10990	481	PF02458	HXXXD; DFGWG	sp|Q9FF86.1|	RecName: Full=BAHD acyltransferase DCR; AltName: Full=Protein DEFECTIVE IN CUTICULAR RIDGES; AltName: Full=Protein PERMEABLE LEAVES 3 [Arabidopsis thaliana]	90.1857	27.3541	0
JS13G11090	482	PF02458	HXXXD; DFGWG	sp|Q9FF86.1|	RecName: Full=BAHD acyltransferase DCR; AltName: Full=Protein DEFECTIVE IN CUTICULAR RIDGES; AltName: Full=Protein PERMEABLE LEAVES 3 [Arabidopsis thaliana]	14.2922	2.20045	1.67115
JS5G21550	482	PF02458	HXXXD; DFGWG	sp|Q9FF86.1|	RecName: Full=BAHD acyltransferase DCR; AltName: Full=Protein DEFECTIVE IN CUTICULAR RIDGES; AltName: Full=Protein PERMEABLE LEAVES 3 [Arabidopsis thaliana]	0.098922	59.4637	0
JS6G8360	494	PF02458	HXXXD; DFGWG	sp|Q9FF86.1|	RecName: Full=BAHD acyltransferase DCR; AltName: Full=Protein DEFECTIVE IN CUTICULAR RIDGES; AltName: Full=Protein PERMEABLE LEAVES 3 [Arabidopsis thaliana]	0.0375833	0	0.169345
JS12G12790	479	PF02458	HXXXD; DFGWG	sp|Q9FF86.1|	RecName: Full=BAHD acyltransferase DCR; AltName: Full=Protein DEFECTIVE IN CUTICULAR RIDGES; AltName: Full=Protein PERMEABLE LEAVES 3 [Arabidopsis thaliana]	10.5223	0.209833	2.16957
JS12G12810	481	PF02458	HXXXD; DFGWG	sp|Q9FF86.1|	RecName: Full=BAHD acyltransferase DCR; AltName: Full=Protein DEFECTIVE IN CUTICULAR RIDGES; AltName: Full=Protein PERMEABLE LEAVES 3 [Arabidopsis thaliana]	1.86826	11.7675	0
JS6G8350	421	PF02458	HXXXD; DFGWG	sp|Q9FF86.1|	RecName: Full=BAHD acyltransferase DCR; AltName: Full=Protein DEFECTIVE IN CUTICULAR RIDGES; AltName: Full=Protein PERMEABLE LEAVES 3 [Arabidopsis thaliana]	0.016593	0.0164446	0
JS6G2770	451	PF02458	HXXXD; DFGWG	sp|Q9FF86.1|	RecName: Full=BAHD acyltransferase DCR; AltName: Full=Protein DEFECTIVE IN CUTICULAR RIDGES; AltName: Full=Protein PERMEABLE LEAVES 3 [Arabidopsis thaliana]	128.941	4.0191	105.536
JS3G3230	445	PF02458	HXXXD; DFGWG	sp|Q9SND9.1|	RecName: Full=Uncharacterized acetyltransferase At3g50280 [Arabidopsis thaliana]	0.0381915	0	0.00978009
JS2G23220	370	PF02458	HXXXD; DFGWG	sp|Q8GSM7.1|	RecName: Full=Shikimate O-hydroxycinnamoyltransferase; AltName: Full=Hydroxycinnamoyl transferase; AltName: Full=Hydroxycinnamoyl-Coenzyme A shikimate/quinate hydroxycinnamoyltransferase [Nicotiana tabacum]	79.0248	61.992	20.4117
JS3G5530	446	PF02458	HXXXD; DFGWG	sp|O64470.1|	RecName: Full=Spermidine hydroxycinnamoyl transferase; Short=AtSHT; AltName: Full=BAHD-like hydroxycinnamoyl transferase [Arabidopsis thaliana]	4.69349	0.11115	26.0143
JS3G5520	447	PF02458	HXXXD; DFGWG	sp|O64470.1|	RecName: Full=Spermidine hydroxycinnamoyl transferase; Short=AtSHT; AltName: Full=BAHD-like hydroxycinnamoyl transferase [Arabidopsis thaliana]	9.1748	0.0985724	41.3133
JS3G5540	446	PF02458	HXXXD; DFGWG	sp|O64470.1|	RecName: Full=Spermidine hydroxycinnamoyl transferase; Short=AtSHT; AltName: Full=BAHD-like hydroxycinnamoyl transferase [Arabidopsis thaliana]	1.8665	0.191252	37.9896
JS7G5700	449	PF02458	HXXXD; DFGWG	sp|O64470.1|	RecName: Full=Spermidine hydroxycinnamoyl transferase; Short=AtSHT; AltName: Full=BAHD-like hydroxycinnamoyl transferase [Arabidopsis thaliana]	0	0.163717	0.696732
JSCONTIG39G0020	470	PF02458	HXXXD; DFGWG	sp|A1XWY7.1|	RecName: Full=Coniferyl alcohol acyltransferase; Short=PhCFAT; AltName: Full=(E)-cinnamyl alcohol acyltransferase; AltName: Full=(E)-sinapoyl alcohol acyltransferase; AltName: Full=Geraniol acyltransferase; AltName: Full=Octan-1-ol acyltransferase [Petunia x hybrida]	2.42163	12.8088	2.86185
JS11G14160	436	PF02458	HXXXD; DFGWG	sp|A9ZPJ7.1|	RecName: Full=Agmatine coumaroyltransferase-2 [Hordeum vulgare]	0.16795	3.81769	0.138803
JS2G18700	462	PF02458	HXXXD; DFGWG	sp|A1XWY7.1|	RecName: Full=Coniferyl alcohol acyltransferase; Short=PhCFAT; AltName: Full=(E)-cinnamyl alcohol acyltransferase; AltName: Full=(E)-sinapoyl alcohol acyltransferase; AltName: Full=Geraniol acyltransferase; AltName: Full=Octan-1-ol acyltransferase [Petunia x hybrida]	0.150984	2.47318	0.677413
JS3G5550	458	PF02458	HXXXD; DFGWG	sp|O64470.1|	RecName: Full=Spermidine hydroxycinnamoyl transferase; Short=AtSHT; AltName: Full=BAHD-like hydroxycinnamoyl transferase [Arabidopsis thaliana]	12.4685	1.69849	16.7101
JS7G4720	433	PF02458	HXXXD; DFGWG	sp|Q94CD1.1|	RecName: Full=Omega-hydroxypalmitate O-feruloyl transferase; AltName: Full=Omega-hydroxyacid hydroxycinnamoyltransferase; AltName: Full=Protein ALIPHATIC SUBERIN FERULOYL TRANSFERASE [Arabidopsis thaliana]	1.54434	0.82802	0.614343
JS7G4300	433	PF02458	HXXXD; DFGWG	sp|Q94CD1.1|	RecName: Full=Omega-hydroxypalmitate O-feruloyl transferase; AltName: Full=Omega-hydroxyacid hydroxycinnamoyltransferase; AltName: Full=Protein ALIPHATIC SUBERIN FERULOYL TRANSFERASE [Arabidopsis thaliana]	1.65694	0.934155	0.87313
JS7G25650	426	PF02458	HXXXD; DFGWG	sp|A0A2P1GIW7.1|	RecName: Full=Stemmadenine O-acetyltransferase; Short=CrSAT [Catharanthus roseus]	6.41503	7.24396	7.23561
JS7G26400	438	PF02458	HXXXD; DFGWG	sp|Q94CD1.1|	RecName: Full=Omega-hydroxypalmitate O-feruloyl transferase; AltName: Full=Omega-hydroxyacid hydroxycinnamoyltransferase; AltName: Full=Protein ALIPHATIC SUBERIN FERULOYL TRANSFERASE [Arabidopsis thaliana]	0.24062	0.792104	1.40902
JS6G5420	440	PF02458	HXXXD; DFGWG	sp|P0DO25.1|	RecName: Full=Alcohol acyltransferase 9; Short=AdAT9 [Actinidia deliciosa]	0.883532	0.386737	0.249052
JS1G14670	448	PF02458	HXXXD; DFGWG	sp|Q6E593.1|	RecName: Full=Benzyl alcohol O-benzoyltransferase; Short=PhBEBT1; AltName: Full=Acetyl CoA:3-hydroxybenzyl alcohol acetyltransferase; AltName: Full=Acetyl CoA:benzyl alcohol acetyltransferase; AltName: Full=Acetyl CoA:geraniol acetyltransferase; AltName: Full=Benzoyl coenzyme A:benzyl alcohol benzoyl transferase; Short=Benzyl CoA:benzyl alcohol/phenylethanol benzoyltransferase; Short=PhBPBT; AltN…	0	0	0
JS5G14040	463	PF02458	HXXXD; DFGWG	sp|Q7XPK7.1|	RecName: Full=Agmatine hydroxycinnamoyltransferase 1; Short=OsAHT1; AltName: Full=Agmatine hydroxycinnamoyl transferase [Oryza sativa Japonica Group]	0.222454	1.72654	0.484958
JS1G14660	450	PF02458	HXXXD; DFGWG	sp|Q6E593.1|	RecName: Full=Benzyl alcohol O-benzoyltransferase; Short=PhBEBT1; AltName: Full=Acetyl CoA:3-hydroxybenzyl alcohol acetyltransferase; AltName: Full=Acetyl CoA:benzyl alcohol acetyltransferase; AltName: Full=Acetyl CoA:geraniol acetyltransferase; AltName: Full=Benzoyl coenzyme A:benzyl alcohol benzoyl transferase; Short=Benzyl CoA:benzyl alcohol/phenylethanol benzoyltransferase; Short=PhBPBT; AltN…	23.2948	1.56283	2.40779
JS7G19140	446	PF02458	HXXXD; DFGWG	sp|Q94CD1.1|	RecName: Full=Omega-hydroxypalmitate O-feruloyl transferase; AltName: Full=Omega-hydroxyacid hydroxycinnamoyltransferase; AltName: Full=Protein ALIPHATIC SUBERIN FERULOYL TRANSFERASE [Arabidopsis thaliana]	0.270724	0.845936	0
JS4G2820	446	PF02458	HXXXD; DFGWG	sp|Q94CD1.1|	RecName: Full=Omega-hydroxypalmitate O-feruloyl transferase; AltName: Full=Omega-hydroxyacid hydroxycinnamoyltransferase; AltName: Full=Protein ALIPHATIC SUBERIN FERULOYL TRANSFERASE [Arabidopsis thaliana]	0.189302	0.542511	0
JS6G9130	456	PF02458	HXXXD; DFGWG	sp|Q94CD1.1|	RecName: Full=Omega-hydroxypalmitate O-feruloyl transferase; AltName: Full=Omega-hydroxyacid hydroxycinnamoyltransferase; AltName: Full=Protein ALIPHATIC SUBERIN FERULOYL TRANSFERASE [Arabidopsis thaliana]	3.98608	3.00278	62.8894
JS13G4880	400	PF02458	HXXXD; DFGWG	sp|A0A2P1GIW7.1|	RecName: Full=Stemmadenine O-acetyltransferase; Short=CrSAT [Catharanthus roseus]	0	0	0
JS10G12200	445	PF02458	HXXXD; DFGWG	sp|Q3ZPN4.1|	RecName: Full=Methanol O-anthraniloyltransferase; AltName: Full=Anthraniloyl-CoA:methanol acyltransferase; AltName: Full=Benzyl alcohol O-benzoyltransferase [Vitis labrusca]	232.773	31.0407	18.06
JS1G14650	449	PF02458	HXXXD; DFGWG	sp|Q6E593.1|	RecName: Full=Benzyl alcohol O-benzoyltransferase; Short=PhBEBT1; AltName: Full=Acetyl CoA:3-hydroxybenzyl alcohol acetyltransferase; AltName: Full=Acetyl CoA:benzyl alcohol acetyltransferase; AltName: Full=Acetyl CoA:geraniol acetyltransferase; AltName: Full=Benzoyl coenzyme A:benzyl alcohol benzoyl transferase; Short=Benzyl CoA:benzyl alcohol/phenylethanol benzoyltransferase; Short=PhBPBT; AltN…	364.845	39.826	9.64861
JS5G14030	463	PF02458	HXXXD; DFGWG	sp|A9ZPJ7.1|	RecName: Full=Agmatine coumaroyltransferase-2 [Hordeum vulgare]	0.979572	31.236	0.222301
JS4G15510	485	PF02458	HXXXD; DFGWG	sp|Q589Y0.1|	RecName: Full=Phenolic glucoside malonyltransferase 1; Short=NtMaT1; AltName: Full=Flavonol/naphthol glucoside malonyltransferase 1; AltName: Full=Phenolic glucoside-6'-O-malonyltransferase 1 [Nicotiana tabacum]	57.4843	35.79	1.45254
JS6G8720	456	PF02458	HXXXD; DFGWG	sp|Q94CD1.1|	RecName: Full=Omega-hydroxypalmitate O-feruloyl transferase; AltName: Full=Omega-hydroxyacid hydroxycinnamoyltransferase; AltName: Full=Protein ALIPHATIC SUBERIN FERULOYL TRANSFERASE [Arabidopsis thaliana]	3.37975	1.43829	39.8987
JS5G1020	431	PF02458	HXXXD; DFGWG	sp|A0A2P1GIW7.1|	RecName: Full=Stemmadenine O-acetyltransferase; Short=CrSAT [Catharanthus roseus]	0	0.0349729	0
JS7G25660	424	PF02458	HXXXD; DFGWG	sp|A0A2P1GIW7.1|	RecName: Full=Stemmadenine O-acetyltransferase; Short=CrSAT [Catharanthus roseus]	0.385511	1.0126	0.297905
JS4G15520	453	PF02458	HXXXD; DFGWG	sp|Q589Y0.1|	RecName: Full=Phenolic glucoside malonyltransferase 1; Short=NtMaT1; AltName: Full=Flavonol/naphthol glucoside malonyltransferase 1; AltName: Full=Phenolic glucoside-6'-O-malonyltransferase 1 [Nicotiana tabacum]	2.44436	16.8552	6.16902
JS12G18010	442	PF02458	HXXXD; DFGWG	sp|Q6TXD2.1|	RecName: Full=Pelargonidin 3-O-(6-caffeoylglucoside) 5-O-(6-O-malonylglucoside) 4'''-malonyltransferase; AltName: Full=Anthocyanin 5-O-glucoside-4'''-O-malonyltransferase 2; Short=Ss5MaT2 [Salvia splendens]	0	0	0
JS12G16920	443	PF02458	HXXXD; DFGWG	sp|A0A2P1GIW7.1|	RecName: Full=Stemmadenine O-acetyltransferase; Short=CrSAT [Catharanthus roseus]	0.534021	19.6453	5.83122
JS12G18000	468	PF02458	HXXXD; DFGWG	sp|Q589Y0.1|	RecName: Full=Phenolic glucoside malonyltransferase 1; Short=NtMaT1; AltName: Full=Flavonol/naphthol glucoside malonyltransferase 1; AltName: Full=Phenolic glucoside-6'-O-malonyltransferase 1 [Nicotiana tabacum]	0	0	0.0881075
JS12G6200	460	PF02458	HXXXD; DFGWG	sp|P0DO25.1|	RecName: Full=Alcohol acyltransferase 9; Short=AdAT9 [Actinidia deliciosa]	0	0	0
JS12G5630	460	PF02458	HXXXD; DFGWG	sp|P0DO25.1|	RecName: Full=Alcohol acyltransferase 9; Short=AdAT9 [Actinidia deliciosa]	0	0	0
JS1G16160	449	PF02458	HXXXD; DFGWG	sp|Q70PR7.2|	RecName: Full=Vinorine synthase [Rauvolfia serpentina]	0	0	0
JS12G17990	475	PF02458	HXXXD; DFGWG	sp|Q589Y0.1|	RecName: Full=Phenolic glucoside malonyltransferase 1; Short=NtMaT1; AltName: Full=Flavonol/naphthol glucoside malonyltransferase 1; AltName: Full=Phenolic glucoside-6'-O-malonyltransferase 1 [Nicotiana tabacum]	0	0.0204487	0
JS11G20820	373	PF02458	HXXXD; DFGWG	sp|Q5JNT2.1|	RecName: Full=Acyl transferase 4; Short=OsAT4; AltName: Full=p-coumaroyl-CoA monolignol transferase; Short=OsPMT [Oryza sativa Japonica Group]	0.977503	0.0202055	1.34811
JS1G16140	439	PF02458	HXXXD; DFGWG	sp|A0A2P1GIW7.1|	RecName: Full=Stemmadenine O-acetyltransferase; Short=CrSAT [Catharanthus roseus]	0	0	0
JS10G12170	449	PF02458	HXXXD; DFGWG	sp|Q3ZPN4.1|	RecName: Full=Methanol O-anthraniloyltransferase; AltName: Full=Anthraniloyl-CoA:methanol acyltransferase; AltName: Full=Benzyl alcohol O-benzoyltransferase [Vitis labrusca]	313.727	17.6272	2.77984
JS7G9120	193	PF02458	HXXXD; DFGWG	sp|Q9ZWR8.1|	RecName: Full=Anthocyanin 5-aromatic acyltransferase; Short=5AT [Gentiana triflora]	0.568928	0.0957704	0
JS8G0420	450	PF02458	HXXXD; DFGWG	sp|Q8GYW8.1|	RecName: Full=Spermidine coumaroyl-CoA acyltransferase; Short=SCT; Short=Spermidine dicoumaroyl transferase [Arabidopsis thaliana]	1.92641	0.377383	1.98733
JS13G17330	456	PF02458	HXXXD; DFGWG	sp|Q94CD1.1|	RecName: Full=Omega-hydroxypalmitate O-feruloyl transferase; AltName: Full=Omega-hydroxyacid hydroxycinnamoyltransferase; AltName: Full=Protein ALIPHATIC SUBERIN FERULOYL TRANSFERASE [Arabidopsis thaliana]	7.72986	4.0006	0
JS13G16200	436	PF02458	HXXXD; DFGWG	sp|Q6TXD2.1|	RecName: Full=Pelargonidin 3-O-(6-caffeoylglucoside) 5-O-(6-O-malonylglucoside) 4'''-malonyltransferase; AltName: Full=Anthocyanin 5-O-glucoside-4'''-O-malonyltransferase 2; Short=Ss5MaT2 [Salvia splendens]	0	0	0
JS7G10490	433	PF02458	HXXXD; DFGWG	sp|Q6TXD2.1|	RecName: Full=Pelargonidin 3-O-(6-caffeoylglucoside) 5-O-(6-O-malonylglucoside) 4'''-malonyltransferase; AltName: Full=Anthocyanin 5-O-glucoside-4'''-O-malonyltransferase 2; Short=Ss5MaT2 [Salvia splendens]	1.04919	0.364833	16.9876
JS12G19130	429	PF02458	HXXXD; DFGWG	sp|Q9SVM9.1|	RecName: Full=Protein ECERIFERUM 26; AltName: Full=CER2-like protein 1; Short=CER2-like1 [Arabidopsis thaliana]	6.1585	4.67001	8.65217
JS12G19550	429	PF02458	HXXXD; DFGWG	sp|Q9SVM9.1|	RecName: Full=Protein ECERIFERUM 26; AltName: Full=CER2-like protein 1; Short=CER2-like1 [Arabidopsis thaliana]	8.51433	3.83659	10.0133
JS12G22030	412	PF02458	HXXXD; DFGWG	sp|Q94CD1.1|	RecName: Full=Omega-hydroxypalmitate O-feruloyl transferase; AltName: Full=Omega-hydroxyacid hydroxycinnamoyltransferase; AltName: Full=Protein ALIPHATIC SUBERIN FERULOYL TRANSFERASE [Arabidopsis thaliana]	0	0	0
JS8G15660	454	PF02458	HXXXD; DFGWG	sp|A1XWY7.1|	RecName: Full=Coniferyl alcohol acyltransferase; Short=PhCFAT; AltName: Full=(E)-cinnamyl alcohol acyltransferase; AltName: Full=(E)-sinapoyl alcohol acyltransferase; AltName: Full=Geraniol acyltransferase; AltName: Full=Octan-1-ol acyltransferase [Petunia x hybrida]	0	0	0
JS10G12160	323	PF02458	HXXXD; DFGWG	sp|Q64FJ6.1|	RecName: Full=Alcohol acyl transferase 1 allele RGa; Short=AAT1-RGa; Short=MpAAT1 [Malus domestica]	3.19351	3.06566	0.0125843
JS10G12150	325	PF02458	HXXXD; DFGWG	sp|A0A2R6Q326.2|	RecName: Full=Alcohol acyltransferase 16; Short=AcAT16 [Actinidia chinensis var. chinensis]	0.134737	0	0
