# Supplementary material for: The Jasmine (Jasminum sambac) Genome Provides Insight into the Biosynthesis of Flower Fragrances and Jasmonates
Source: Genomics Proteomics Bioinformatics. 2022 Dec 29;21(1):127–49. doi: 10.1016/j.gpb.2022.12.005 (PMC10372924; doi:10.1016/j.gpb.2022.12.005)
Supplement: Supplementary Table S19 — JA biosynthetic genes identified in the genome of J. sambac [file mmc19.xlsx]

## Sheet: Tab S19
Table S19 JA biosynthetic genes identified in the genome of J. sambac
Gene ID	FB 1 (FPKM)	FB 2 (FPKM)	FB 3 (FPKM)	FB average (FPKM)	FF 1 (FPKM)	FF 2 (FPKM)	FF 3 (FPKM)	FF average (FPKM)	Log2(FC)	P value	Adjusted P value	Significance	Swiss-Pront description
JS8G1370	178.35	181.24	181.783	180.458	68.7872	35.9332	35.5157	46.7453	-1.94941	2.5151e-11	1.07922e-10	TRUE	Linoleate 13S-lipoxygenase 2-1, chloroplastic OS=Solanum tuberosum GN=LOX2.1 PE=1 SV=1	13-LOX
JS8G1380	141.831	146.625	143.638	144.031	18.3206	25.8255	25.1838	23.11	-2.63714	7.04832e-55	1.65696e-53	TRUE	Linoleate 13S-lipoxygenase 2-1, chloroplastic OS=Solanum tuberosum GN=LOX2.1 PE=1 SV=1
JS8G1390	254.953	255.662	250.477	253.697	80.0468	59.9597	59.8223	66.6096	-1.93102	1.24608e-33	1.54733e-32	TRUE	Linoleate 13S-lipoxygenase 2-1, chloroplastic OS=Solanum tuberosum GN=LOX2.1 PE=1 SV=1
JS2G21930	0.197831	0.710519	0.308259	0.405536	11.5448	1.69	1.1389	4.79122	3.56291	6.75898e-05	0.000161013	TRUE	Linoleate 13S-lipoxygenase 3-1, chloroplastic OS=Solanum tuberosum GN=LOX3.1 PE=1 SV=1
JS2G22000	0.0359693	0.0406011	0.0411012	0.0392238	0.395175	0.502976	0.328528	0.408893	3.38909	1.68206e-05	4.32466e-05	TRUE	Linoleate 13S-lipoxygenase 3-1, chloroplastic OS=Solanum tuberosum GN=LOX3.1 PE=1 SV=1
JS13G4980	27.8583	26.8153	27.5206	27.398	18.5997	31.6336	31.3284	27.1872	-0.0101705	0.966085	0.972912	FALSE	Lipoxygenase 6, chloroplastic OS=Arabidopsis thaliana GN=LOX6 PE=2 SV=1
JS1G13140	2.12242	2.87487	2.21736	2.40489	0.618638	1.35675	1.5139	1.16309	-1.03011	0.0105373	0.0181245	TRUE	Allene oxide synthase, chloroplastic OS=Arabidopsis thaliana GN=CYP74A PE=1 SV=3	AOS
JS9G4250	18.7373	19.5509	18.8001	19.0295	13.1197	2.71424	3.06259	6.29885	-1.59749	0.0060028	0.010792	TRUE	Allene oxide synthase OS=Parthenium argentatum GN=CYP74A2 PE=1 SV=2
JS12G7030	24.4657	24.2082	23.1185	23.9308	12.6362	11.5688	11.9601	12.055	-0.992014	6.42108e-17	3.94135e-16	TRUE	Allene oxide synthase, chloroplastic OS=Linum usitatissimum GN=CYP74A PE=1 SV=1
JSCONTIG5G0140	541.402	528.202	526.911	532.172	41.8484	65.2861	62.644	56.5928	-3.23173	4.4702e-58	1.14162e-56	TRUE	Allene oxide cyclase 4, chloroplastic OS=Arabidopsis thaliana GN=AOC4 PE=2 SV=1	AOC
JS10G6170	4.43812	4.09119	4.14159	4.22363	4.75983	2.31692	2.79247	3.28974	-0.379912	0.311261	0.377563	FALSE	Allene oxide cyclase 4, chloroplastic OS=Arabidopsis thaliana GN=AOC4 PE=2 SV=1
JS10G6330	2.5707	1.76379	2.82228	2.38559	0.94934	0.958595	0.368308	0.758747	-1.66138	0.00100003	0.00204125	TRUE	Allene oxide cyclase 4, chloroplastic OS=Arabidopsis thaliana GN=AOC4 PE=2 SV=1
JS2G1350	1.77204	1.50017	1.97885	1.75035	4.1086	3.91963	3.8746	3.96761	1.17914	5.96805e-06	1.61598e-05	TRUE	12-oxophytodienoate reductase 1 OS=Arabidopsis thaliana GN=OPR1 PE=1 SV=2	OPR
JS3G2830	37.9719	40.6581	38.6764	39.1021	39.237	34.9055	35.2379	36.4601	-0.102273	0.34016	0.407273	FALSE	12-oxophytodienoate reductase 3 OS=Solanum lycopersicum GN=OPR3 PE=1 SV=1
JS9G12440	6.99801	6.8513	7.67006	7.17312	3.02602	1.19824	1.21746	1.81391	-2.0167	2.37753e-06	6.70845e-06	TRUE	Putative 12-oxophytodienoate reductase 11 OS=Oryza sativa subsp. japonica GN=OPR11 PE=2 SV=1
JS9G12620	7.28364	6.20647	7.50687	6.99899	2.2415	1.35801	1.30442	1.63464	-2.12639	5.51281e-10	2.15445e-09	TRUE	Putative 12-oxophytodienoate reductase 11 OS=Oryza sativa subsp. japonica GN=OPR11 PE=2 SV=1
JS11G2430	33.044	31.4142	32.4012	32.2865	15.5999	18.0842	17.951	17.2117	-0.904343	1.21887e-13	6.11103e-13	TRUE	12-oxophytodienoate reductase 1 OS=Solanum lycopersicum GN=OPR1 PE=1 SV=1
JS11G8310	0.487805	0.400451	0.405383	0.431213	85.3999	34.3293	33.537	51.0887	6.88391	7.86456e-42	1.26131e-40	TRUE	Putative 12-oxophytodienoate reductase 11 OS=Oryza sativa subsp. japonica GN=OPR11 PE=2 SV=1
JS11G8250	0.0445944	0	0	0.0148648	0	0.0498869	0.0543074	0.0347314	1.03611	0.722698	1	FALSE	Putative 12-oxophytodienoate reductase 11 OS=Oryza sativa subsp. japonica GN=OPR11 PE=2 SV=1
JS11G8140	0	0	0	0	0	0	0	0	#N/A	#N/A	#N/A	FALSE	Putative 12-oxophytodienoate reductase 11 OS=Oryza sativa subsp. japonica GN=OPR11 PE=2 SV=1
JS7G25850	8.04533	6.98564	9.33463	8.12187	143.366	87.0937	88.0283	106.163	3.70717	1.03758e-37	1.46728e-36	TRUE	4-coumarate--CoA ligase-like 5 OS=Oryza sativa subsp. japonica GN=4CLL5 PE=2 SV=1	OPCL
JS12G4180	29.7278	30.8336	30.6913	30.4176	48.8491	42.3722	41.3349	44.1854	0.537626	4.03187e-06	1.11342e-05	TRUE	4-coumarate--CoA ligase-like 5 OS=Arabidopsis thaliana GN=4CLL5 PE=1 SV=2
JS7G25860	2.71076	4.67634	4.20795	3.86501	67.1893	60.1917	63.1585	63.5132	4.04423	1.7148e-73	6.33946e-72	TRUE	4-coumarate--CoA ligase-like 9 OS=Arabidopsis thaliana GN=4CLL9 PE=1 SV=2
JS12G15970	8.27879	7.51137	8.65168	8.14728	3.98851	6.00813	5.96623	5.32096	-0.60832	0.00590585	0.0106309	TRUE	4-coumarate--CoA ligase-like 9 OS=Arabidopsis thaliana GN=4CLL9 PE=1 SV=2
JS5G25080	4.30231	5.11782	4.31108	4.57707	0.363594	1.51792	1.69273	1.19141	-1.92392	0.000137239	0.000315272	TRUE	4-coumarate--CoA ligase-like 9 OS=Arabidopsis thaliana GN=4CLL9 PE=1 SV=2
JS2G1480	0.0540237	0.0813072	0.0411543	0.0588284	0.0282633	0.100725	0.0657905	0.0649264	0.180882	0.866608	0.891368	FALSE	4-coumarate--CoA ligase-like 5 OS=Arabidopsis thaliana GN=4CLL5 PE=1 SV=2
JS11G13770	191.224	192.695	195.098	193.006	101.61	100.197	99.354	100.387	-0.943217	3.37653e-47	6.38731e-46	TRUE	4-coumarate--CoA ligase-like 9 OS=Arabidopsis thaliana GN=4CLL9 PE=1 SV=2
JS1G19190	39.3137	36.8798	37.9434	38.0456	197.015	172.447	169.841	179.767	2.23989	4.00746e-92	2.07972e-90	TRUE	Acyl-coenzyme A oxidase 2, peroxisomal OS=Arabidopsis thaliana GN=ACX2 PE=1 SV=2	ACX
JS7G9780	83.8799	84.1035	83.5425	83.842	90.403	115.262	113.617	106.427	0.344586	0.0124861	0.0212032	TRUE	Acyl-coenzyme A oxidase 3, peroxisomal OS=Arabidopsis thaliana GN=ACX3 PE=1 SV=1
JS8G17150	372.024	380.707	365.752	372.827	253.936	232.073	228.866	238.292	-0.646043	1.03038e-13	5.20108e-13	TRUE	Peroxisomal acyl-coenzyme A oxidase 1 OS=Arabidopsis thaliana GN=ACX1 PE=1 SV=1
JS2G21600	16.9181	16.8731	17.5444	17.1118	8.03255	10.2407	11.8303	10.0345	-0.767278	2.30969e-05	5.83577e-05	TRUE	Peroxisomal fatty acid beta-oxidation multifunctional protein AIM1 OS=Arabidopsis thaliana GN=AIM1 PE=1 SV=1	MFP
JS3G9500	1171.22	1166.86	1168.7	1168.93	162.612	309.648	312.481	261.581	-2.15975	3.30311e-15	1.84321e-14	TRUE	Peroxisomal fatty acid beta-oxidation multifunctional protein AIM1 OS=Arabidopsis thaliana GN=AIM1 PE=1 SV=1
JS12G21910	131.741	130.405	130.876	131.007	207.054	178.472	182.44	189.322	0.530844	1.9943e-07	6.25179e-07	TRUE	Glyoxysomal fatty acid beta-oxidation multifunctional protein MFP-a OS=Cucumis sativus PE=1 SV=1
JS8G4230	366.323	365.105	370.223	367.217	572.447	560.041	568.743	567.077	0.626863	1.76542e-25	1.61913e-24	TRUE	3-ketoacyl-CoA thiolase 2, peroxisomal OS=Arabidopsis thaliana GN=PED1 PE=1 SV=2	KAT
JS5G16580	1.84148	1.52336	1.8592	1.74135	16.4107	5.48869	6.62018	9.50654	2.44716	2.63586e-08	8.9417e-08	TRUE	3-ketoacyl-CoA thiolase 2, peroxisomal OS=Arabidopsis thaliana GN=PED1 PE=1 SV=2
JS13G12450	1459.73	1453.24	1462.99	1458.65	36.1604	57.3797	56.3612	49.9671	-4.86639	3.5884e-119	2.98184e-117	TRUE	3-ketoacyl-CoA thiolase 2, peroxisomal OS=Arabidopsis thaliana GN=PED1 PE=1 SV=2
JS11G2950	14.9492	16.1252	13.1572	14.7439	11.2719	26.6351	27.5218	21.8096	0.566564	0.115886	0.15934	FALSE	Jasmonate O-methyltransferase OS=Arabidopsis thaliana GN=JMT PE=1 SV=3	JMT
JS1G11930	32.0868	32.4415	32.9483	32.4922	15.0197	12.3148	13.7869	13.7071	-1.24886	7.99623e-23	6.48206e-22	TRUE	Protein TIFY 10B OS=Arabidopsis thaliana GN=TIFY10B PE=1 SV=1	JAZ
JS1G17370	0	0.0532803	0	0.0177601	0.22225	0.105608	0.0574831	0.128447	2.77828	0.153501	0.203983	FALSE	Protein TIFY 6B OS=Arabidopsis thaliana GN=TIFY6B PE=1 SV=1
JS2G1730	28.2349	27.7258	30.6414	28.8674	41.0212	28.2029	29.5746	32.9329	0.188489	0.330487	0.397443	FALSE	Protein TIFY 6B OS=Arabidopsis thaliana GN=TIFY6B PE=1 SV=1
JS2G19490	119.523	121.002	122.686	121.071	697.327	278.438	277.01	417.592	1.78615	3.19372e-06	8.90183e-06	TRUE	Protein TIFY 10A OS=Arabidopsis thaliana GN=TIFY10A PE=1 SV=1
JS2G19970	271.386	269.349	264.23	268.322	331.494	182.332	184.046	232.624	-0.206275	0.446864	0.514957	FALSE	Protein TIFY 10A OS=Arabidopsis thaliana GN=TIFY10A PE=1 SV=1
JS11G18210	11.5853	12.9095	11.8804	12.1251	0.699347	0.996939	0.9044	0.866895	-3.78226	3.02648e-15	1.6916e-14	TRUE	Protein TIFY 4B OS=Arabidopsis thaliana GN=TIFY4B PE=1 SV=1
JS7G16870	20.0149	22.2289	19.6209	20.6216	164.478	128.519	128.472	140.49	2.76774	4.72028e-64	1.39155e-62	TRUE	Protein TIFY 5A OS=Arabidopsis thaliana GN=TIFY5A PE=1 SV=1
JS10G13760	215.26	219.144	216.624	217.009	1468.05	560.314	569.151	865.839	1.99626	4.29135e-07	1.3028e-06	TRUE	Protein TIFY 6A OS=Arabidopsis thaliana GN=TIFY6A PE=1 SV=1
JS10G0200	5.69113	3.68589	5.01059	4.79587	437.824	227.839	233.94	299.868	5.96371	3.60056e-67	1.15289e-65	TRUE	Protein TIFY 9 OS=Arabidopsis thaliana GN=TIFY9 PE=1 SV=1
JS5G29920	0.0396995	0.179247	0.181455	0.133467	0.0623082	1.1991	1.11197	0.791124	2.591	0.0246886	0.0397483	TRUE	--
JS5G30430	0	0	0.140497	0.0468324	0.289465	0	0.0748676	0.121444	1.36128	0.59808	0.657966	FALSE	--
JS9G22130	15.1083	14.1386	14.6079	14.6183	19.9292	13.7233	15.7781	16.4769	0.168247	0.382971	0.450713	FALSE	--
JS9G2820	0.306246	0.432101	0.743621	0.493989	5.04683	1.37036	0.932371	2.44986	2.30681	0.00279345	0.00531685	TRUE	--
JS11G18220	7.42646	3.97078	6.47618	5.95781	0.920193	0.218627	0.238	0.45894	-3.80805	7.34321e-06	1.96857e-05	TRUE	Protein TIFY 4B OS=Arabidopsis thaliana GN=TIFY4B PE=1 SV=1
JS8G13310	0	0	0	0	0	0	0	0	#N/A	#N/A	#N/A	#N/A	Protein TIFY 8 OS=Arabidopsis thaliana GN=TIFY8 PE=1 SV=1
JS4G4500	0	0	0	0	2.15123	0	0	0.717078	4.8384	0.217904	0.277474	FALSE	--
