# Supplementary material for: The Jasmine (Jasminum sambac) Genome Provides Insight into the Biosynthesis of Flower Fragrances and Jasmonates
Source: Genomics Proteomics Bioinformatics. 2022 Dec 29;21(1):127–49. doi: 10.1016/j.gpb.2022.12.005 (PMC10372924; doi:10.1016/j.gpb.2022.12.005)
Supplement: Supplementary Table S20 — Collision energies for different MRM pairs [file mmc20.xlsx]

## Sheet: Tab S20
Table S20 Collision energies for different MRM pairs
Name	Molecular formula	(M-H)-/(M+H)+	Fragments	Collision energies
JA	C12H18O3	209.118	59.0134	-20 V
JA-Ile	C18H29NO4	322.202	130.087	-27 V
OPDA	C18H28O3	291.196	165.128	-28 V
d5-JA	C12H13D5O3	214.149	62.0322	-20 V
ABA	C15H20O4	263.129	153.092	-40 V
SA	C7H6O3	137.024	93.034	-23 V
MeJA	C13H20O3	225.149	151.112	17 V
Note: MRM, multiple reaction monitoring; JA, jasmonic acid; JA-Ile, jasmonic acid-isoleucine; OPDA,12-oxo-phytodienoic acid; d5-JA, jasmonic acid-d5; ABA, abscisic acid; SA, salicylic acid; MeJA, methyl jasmonate.
