# Supplementary material for: The Jasmine (Jasminum sambac) Genome Provides Insight into the Biosynthesis of Flower Fragrances and Jasmonates
Source: Genomics Proteomics Bioinformatics. 2022 Dec 29;21(1):127–49. doi: 10.1016/j.gpb.2022.12.005 (PMC10372924; doi:10.1016/j.gpb.2022.12.005)
Supplement: Supplementary Table S21 — Primers for homologous recombination and qRT-PCR of candidate genes in J. sambac [file mmc21.xlsx]

## Sheet: Tab S21
Table S21 Primers for homologous recombination and qRT-PCR of candidate genes in J. sambac
Gene ID	Sequences (5'-3') forward	Sequences (5'-3') reverse
JS10G16100	TGGAAGGATTGGAGGATTTGGAATGG	CAAGCATTCGTCGTTCTTCGTTTCC
JS9G22220	CTCCTCTCCTCCTCCTCCTCCTC	CAATTTCAGTTCATCAGCCCGTCTTAC
JS9G22190	TCACGGTGTAATTCGCTGGTCTTC	TGGTTGCGTGCTTCATCTTCGG
JS8G12960	AGAGCATTATGGTGGTGAAGGTGATG	AATTCCACTCCTTCCGATGTTGTCTC
JS8G12900	AGAGCATTATGGTGGTGAAGGTGATG	AATTCCACTCCTTCCGATGTTGTCTC
JS6G23510	TGCGAACTATAAGCCGAACATCTGG	CACGAGACCTCCATTTTCAACATTTCC
JS5G17310	GAGGTGGTGGAAGGATTTGGATCTTG	TTGAGGTTCGTGATAAACTCCCATAGC
JS4G13870	GCCATCACTCGTTCTTCGTCTAGC	GAGGAGCCCGTGTCATTCATGTAAC
JS4G13850	CCTCCTACAAGCCACATACCAAGATG	AATCCCACTGACCAGAAATAACACTCC
JS4G7120	TGATTGCTGCTCTGAGAAAGTTCGG	TGATTGCTGCTCTGAGAAAGTTCGG
JS3G12850	GAGAGGAAGCAACCAAGGAAGCC	CGTGTCCTGCCATATCGTCCATTAG
JS3G12830	AGGCTTTGAATGGCGACGTACAG	ACCCGAAGAACCAATGAGTTGAGATG
JS13G8220	TGGTGGTGAAGATGATGTTTGGATAGG	ACCTCTCAGGCTCAAATATGCTTGC
JS11G18580	AATCAAACCAGGCTGTTACAGGGATG	CCTCGCTCGTTCAAGTATGTCTTCTC
JS11G18460	TGAATTGGCATTTCCGTCGCTTATTG	GTTGTGGGCACCTTGTTCATTATGTC
JS11G13020	AAGAGATTGAGGTGTTGAAGGAAGAGG	AAGCCAAGGCGTTCGATAGTGTC
JS2G4650	GACTTGTTGATGACATTGCCACCTATG	CCGCCTCTTCTTTGGACACACC
JS4G5280	TAGCAAGACAGCACTTGTGGATGAC	TGGCAATGGCTCAGGCTTCAAG
JS4G5270	TGTGGATGAGTCGCAATCTTGTGAG	CGCATAAGCTGTTGTAGAGGGTGAC
JS6G20750	GAAGTTGGAGGAGGCAGTGAAGC	AACCGAGTCCTAAGCGTTGAATGTC
JS6G20740	ATGGCACAGTACACCATCCAA	GCGTCCAAGAGCTCGGCT
JS9G22250	AGTTCTAAGCATCGACGAGTTCCATTC	ATATACCACCTAGCCTCTGCCCTTG
JS4G3190	ATTGTCGGAAGCCACAGCGTTC	TCAGGTGCCTCGGATGCTCTAAG
JS7G18500	CGATGAGTGACATAGGCTTGTGGATC	GCAATCGGCAACTCCCTGGAAG
JS7G18190	CGATGAGTGACATAGGCTTGTGGATC	GCAATCGGCAACTCCCTGGAAG
JS4G16830	AATCCCATCAACTCCCTCAAATCAGTG	ATGGAGGTTGGCAAGTATCGTGAAG
JS4G13880	GCCATCACTCGTTCTTCGTCTAGC	TCTTCAGAGCAACCCGTGTCATTC
JS4G7150	CCACGACGATGTTCTGTTGAAATTCTC	CTCCAAAGCCTTCCACCACCTG
JS11G13040	AGGTGAGAAGCATGATAGTTAGCAAGG	AAGCCAAGGCGTTCCATAGTGTC
JS10G16190	AAGGTGGTGGAAGGAATTGGATCTTG	GGTTCGGCGTAAACTCCCATAGC
JS7G9420	TGAACGAGAATGGAGTGCCTAAAGAAG	AGGTGAGGAAGTTGGACGGAGATAC
JS4G1780	CCGATCTACAATGCTCTTCTCCATCTC	GCTCTCACCAATTCTTTCAGTGCTTC
JS12G14830	GTTTGATTTGTCCACTGTCTCGCTTC	GCAATCCACTCGCATCGTTCTTAATAG
JS11G13060	ATCTTATGCTATCCACCATGCGAAGG	GTGCTAGTGATCTTGCCATTGTTGTAG
JS11G13030	TTATGCTGTCCACCATGCGAAGG	GTGCTAGTGATCTTGCCATTGTTGTAG
JS2G4640	GACTTGTTGATGACATTGCCACCTATG	AACTTAGCCACCGCCTCTTCTTTG
JS1G19000	GTACCTCCGACCAAGCTCCTCTC	TGTATCCATCTTCGTTGCCCTTGTAAG
JS11G4240	CTCTATGAAGTCTCAAGGTGGTGGAAG	TGGTGAGCATGATTCGAGCAACTG
JS6G23500	GCGGAAGTTGAGCAGCTACCAG	CCAGCCCTTCTCTTGTTGAATTTGATG
JS4G10580	ATCAATGCTGTGGATACGCTACCTTC	TTTCCCAACTCTTCCTCGATGCTTAC
JS4G10590	CATGTACGAGGCTGCACAGTATGG	TCTCCAAGGCTTCACTAATTTCGCTAG
JS4G10600	GATGAATCCCACGACGACCTTCTC	TCCTCCACCTTGTCATTTCGCTAATC
JS4G10550	TTGAGGAATCTCTGGTCAGCAATGTAC	TTCTTCGCCATGTACTCCATACTGTG
JS4G10530	CTACCGCTCGCCTCAAATCCATG	TCGCTCCAACCCTTGTCAAAGTTC
JS4G10410	TTGAGGAATCTCTGGTCAGCAATGTAC	TTCTTCGCCATGTACTCCATACTGTG
JS4G10400	TTGAGGAATCTCTGGTCAGCAATGTAC	TTCTTCGCCATGTACTCCATACTGTG
JS4G10370	TTTCTACCGCTCACCTCAAATCCATG	TCGCTCCAACCCTTGTCAAAGTTC
JS3G12850	GAGAGGAAGCAACCAAGGAAGCC	CGTGTCCTGCCATATCGTCCATTAG
JS3G12830	AGGCTTTGAATGGCGACGTACAG	ACCCGAAGAACCAATGAGTTGAGATG
JSCONTIG5G0140	AGAACGAGCCGGAGAAGAAGGG	TCCACCAGTCACAGCGAGATACG
JS1G13140	CACACCGAGTTAGCCCGAGAAATC	CATCCGTTCCATCGCACCCATC
JS3G2830	AGCAAGTTGAGGCATGGAAGAAGG	GGCTTGTCTGTGGACGAGAATGG
JS2G19970	AGCCCTCGCTTGCTTCTGATTTAC	CATCGCTTGGTATGGAGCCTTCG
JS10G8670	CGAGCAATGGTGGTGGTGGTG	AGGGCGTTTCTCAGGATCAACAAC
Actin	TCTCTATGGTAACATTGTCCTG	ATCCAGACACTGTACTTCCTCT
JSCONTIG5G0140	gaccccgggggtaccggatccATGGCTATCTCATCCGCCTCT	tttacccatgaattcggatccATTGGTGAAGTTCGGAAGGGT	Homologous recombination (pRI101)
JS6G20740	gaccccgggggtaccggatccATGGCACAGTACACCATCCAACT	tttacccatgaattcggatccGTTGAATTTTTGTGGTGACTGTTTTA
JS1G13140	gaccccgggggtaccggatccATGGCTTCATCATCTCTAGGTTTCT	tttacccatgaattcggatccGAATGAGGCTCTTTTGAGAGAAGTT
JS6G20740	ttccaggggcccctgggatccATGGCACAGTACACCATCCAACT	ctcgagtcgacccgggaattcGTTGAATTTTTGTGGTGACTGTTTTA	Homologous recombination (pGEX-6p-1)
